# Supplementary material for: Inverse relationship between neoantigen clonality and T-cell activity reveals distinct immune phenotypes in HNSCC
Source: J Transl Med. 2026 Jun 3;24:731. doi: 10.1186/s12967-026-08371-z (PMC13235206; doi:10.1186/s12967-026-08371-z)
Supplement: Supplementary file 24 — Supplementary Material 24 [file 12967_2026_8371_MOESM24_ESM.csv]

barcode_short	short12	demographic.age_at_index	demographic.gender	demographic.race	demographic.vital_status	demographic.days_to_death	diagnoses.days_to_last_follow_up	diagnoses.ajcc_clinical_stage	OS_time	OS_event	HPV	HPV_status	TMB	TMB_group	neo_n_total	neo_n_500	neo_n_50	neo_frac_strong	neo_binder_weighted_vaf_500	neo_n_unique_peptides_500	neo_n_public_peptides_500	neo_n_private_peptides_500	ClonalityScore	purity	ploidy	Subclonal genome fraction	CYT	CYT_group	TIDE_dysfunction	TIDE_exclusion	CD274_expr	ExhaustionScore	APM_Score	IFNg_Score	PanImmuneScore	T.cells.CD8	T.cells.CD4.naive	T.cells.CD4.memory.resting	T.cells.CD4.memory.activated	T.cells.follicular.helper	T.cells.regulatory..Tregs.	T.cells.gamma.delta	NK.cells.resting	NK.cells.activated	Macrophages.M0	Macrophages.M1	Macrophages.M2	B.cells.naive	B.cells.memory
TCGA-BA-5152	TCGA-BA-5152	56.0	male	white	Alive		1288.0	Stage IVA	1288.0	0	0.727334912	HPV-	11.67664671	High	274194.0	4798.0	772.0	0.160900375	1062.515	1255.0	8.0	1247.0	0.2214034173786205	0.35	3.52	0.13	14.0286084	High	0.315631969	-0.560961284	106.505	135.96761369429382	11070.13438937684	1478.173980215695	4.6805070435	0.131192697	0.0	0.137942693	0.021619351	0.047733637	0.0491341	0.0	0.038563992	0.0	0.0	0.078115972	0.213035263	0.022868352	0.0
TCGA-CQ-5329	TCGA-CQ-5329	46.0	female	white	Alive		2143.0	Stage III	2143.0	0	0.518017198	HPV-	0.718562874	Low	11850.0	180.0	13.0	0.072222222	44.892	79.0	0.0	79.0	0.2480220994475138	0.58	2.45	0.02	12.62621222	High	-0.18104264	0.872989333	54.6537	81.34248823134087	15286.610475091617	1855.6446953502816	4.193832212	0.09332882	0.0	0.128479603	0.016850637	0.015338371	0.007073099	0.0	0.019207108	0.002573617	0.16260216	0.149027494	0.323430848	0.001708533	0.0
TCGA-BB-A5HY	TCGA-BB-A5HY	64.0	male	white	Dead	321.0			321.0	1	0.792308502	HPV-	5.479041916	High	139602.0	3155.0	287.0	0.090966719	1126.449	745.0	17.0	728.0	0.3569230038022813	0.6	2.69	0.28	2.419317308	Low	-1.090073089	1.685589045	41.2417	48.37423876548332	5373.063946433802	382.0758247966887	2.3961273635	0.030993885	0.036046517	0.027492134	0.01513573	0.042078978	0.0	0.0	0.033874832	0.0	0.260186701	0.003364326	0.104536955	0.0	0.02418421
TCGA-CN-6998	TCGA-CN-6998	53.0	male	white	Dead	357.0			357.0	1	2.271504397	HPV+	1.856287425	Low	33660.0	592.0	37.0	0.0625	220.782	165.0	10.0	155.0	0.3723136593591906	0.46	4.85	0.08	4.443972842	Low	-0.610911077	-0.897916627	462.235	47.31654558385446	8328.23870935468	1299.9353898581826	3.1972863555	0.088389002	0.0	0.155851912	0.0	0.008006408	0.0	0.0	0.042238352	0.012160399	0.310623012	0.185609624	0.123848684	0.0	0.0
TCGA-CR-7392	TCGA-CR-7392	67.0	female	white	Alive		1425.0	Stage IVA	1425.0	0	0.972387352	HPV-	0.329341317	Low	16680.0	424.0	17.0	0.04009434	36.516	116.0	0.0	116.0	0.08592	0.23	2.01	0.35	15.41967016	High	1.354653661	-0.078819226	211.734	199.6417999384128	14060.886888416751	1945.119989469183	5.06295311	0.112175759	0.0	0.227574418	0.0	0.038979	0.006345587	0.0	0.008906382	0.0	0.105983373	0.083015169	0.179838802	0.0	0.050152421
TCGA-CN-A6V1	TCGA-CN-A6V1	59.0	male	white	Alive		603.0	Stage IVA	603.0	0	3.578200524	HPV+	6.077844311	High	155502.0	2608.0	249.0	0.09547546	197.396	748.0	10.0	738.0	0.0756596397087006	0.27	2.02	0.08	31.99112895	High	1.633065362	-2.680985092	32.4918	469.4004327174212	25991.361274074377	1823.856863406337	6.7072372795	0.202431492	0.0	0.0	0.0	0.158516024	0.061493814	0.0	0.0	0.030672696	0.094719166	0.035358063	0.094144682	0.075407193	0.160960136
TCGA-BB-A6UM	TCGA-BB-A6UM	52.0	male	white	Alive		393.0	Stage III	393.0	0	46.98138568	HPV+	1.437125749	Low	25374.0	554.0	51.0	0.092057762	251.041	163.0	4.0	159.0	0.4523261261261261	0.82	2.01	0.0	24.11401541	High	-0.239054193	-1.822502233	184.8	119.35372228297408	18250.2811207164	2163.603586543544	4.789395284499999	0.296317011	0.0	0.0	0.0	0.222828275	0.052948963	0.0	0.0	0.081465802	0.0	0.08475757	0.088200006	0.004853235	0.0
TCGA-CN-5361	TCGA-CN-5361	80.0	male	white	Dead	2120.0	2120.0		2120.0	1	1.060350536	HPV+	2.51497006	Low	65796.0	965.0	81.0	0.083937824	223.627	255.0	0.0	255.0	0.2314979296066252				17.19598677	High	-0.011666888	1.4533874	77.6014	55.62697994970136	9204.337736487318	1273.023588790464	3.328933916	0.021345519	0.0	0.039451423	0.0	0.051720921	0.032151171	0.002321703	0.0	0.080205935	0.142965072	0.181215783	0.307455309	0.0	0.004786293
TCGA-BB-4223	TCGA-BB-4223	48.0	male	white	Alive		3221.0	Stage IVA	3221.0	0	115.3649647	HPV+	3.982035928	High	101052.0	1850.0	113.0	0.061081081	254.116	508.0	10.0	498.0	0.1372857914640735	0.74	2.23	0.17	17.1858583	High	0.270978321	-1.178536065	65.0858	184.35269125978428	5550.116497144563	1367.9584814379778	5.1934816685000005	0.304718896	0.0	0.039090729	0.003355758	0.123945084	0.048984501	0.0	0.022473641	0.017307563	0.025926795	0.091770482	0.156582621	0.061443146	0.067226441
TCGA-CV-7090	TCGA-CV-7090	39.0	male	white	Alive		5252.0	Stage II	5252.0	0	1.364774457	HPV+	1.137724551	Low	78960.0	2515.0	330.0	0.131212724	370.985	422.0	3.0	419.0	0.1474503179650238	0.38	3.27	0.1	12.45108879	High	0.477590433	0.332573047	105.737	116.97180119543223	11806.371643293258	1680.391576930416	4.126434923	0.049911573	0.0	0.141403123	0.0	0.072309428	0.013329722	0.0	0.020104955	0.026972904	0.213598288	0.081414303	0.324034278	0.016373499	0.0
TCGA-CQ-7069	TCGA-CQ-7069	77.0	female	white	Alive		1274.0	Stage II	1274.0	0	1.268528989	HPV+	2.365269461	Low	49820.0	659.0	60.0	0.091047041	149.768	176.0	3.0	173.0	0.2269212121212121	0.51	1.64	0.27	1.586722677	Low	0.120160178	1.07570728	72.1728	49.6379062049286	5352.353804861119	323.00722907000534	2.49157257	0.025541851	0.014060162	0.097883576	0.0	0.00135258	0.0	0.0	0.016688722	0.019706368	0.312542314	0.040058687	0.08142198	0.0	0.004228642
TCGA-CV-A6JY	TCGA-CV-A6JY	69.0	male	white	Alive		646.0	Stage IVA	646.0	0	0.528027076	HPV-	2.275449102	Low	60330.0	1214.0	76.0	0.062602965	225.818	243.0	6.0	237.0	0.1858584362139917	0.48	1.89	0.59	1.123538841	Low	-0.530184066	-0.398972295	12.562	35.179761346202085	3787.529021239371	193.6832750711033	2.1981098315	0.075745733	0.0	0.055685046	0.0	0.104539311	0.0	0.0	0.007048916	0.013560142	0.021951706	0.010147756	0.251466782	0.0	0.029867115
TCGA-MZ-A7D7	TCGA-MZ-A7D7	51.0	male	white	Alive					0	0.501523862	HPV-	3.862275449	High	90876.0	1573.0	92.0	0.058486968	241.807	493.0	26.0	467.0	0.153625794155019	0.66	1.86	0.65	0.688701154	Low	-2.077815127	1.059039192	63.9535	30.87631710727389	2439.237872748842	504.5663342986752	2.1253547435	0.029784522	0.083761985	0.171962568	0.0	0.035596488	0.0	0.0	0.0	0.068255128	0.047452923	0.118979595	0.028412499	0.0	0.067668415
TCGA-CQ-5333	TCGA-CQ-5333	74.0	male	white	Dead	341.0	341.0	Stage I	341.0	1	1.365056606	HPV+	5.0	High	109242.0	1756.0	192.0	0.109339408	257.816	389.0	7.0	382.0	0.146736482640865	0.29	2.06	0.06	28.38584925	High	0.938573829	-1.185546981	117.41	164.85680633039655	24621.34235429337	3855.6480881047896	5.383864461	0.142197807	0.0	0.058085104	0.044461831	0.100420337	0.046289043	0.0	0.0	0.036699205	0.008862446	0.153447456	0.312203349	0.020862821	0.0
TCGA-CV-7410	TCGA-CV-7410	61.0	male	white	Dead	6417.0	6417.0	Stage II	6417.0	1	2.067123004	HPV+	1.317365269	Low	23988.0	599.0	45.0	0.075125209	64.786	192.0	9.0	183.0	0.1079766666666666	0.24	2.07	0.18	13.41011775	High	1.492328614	-1.537586491	197.804	308.543138620397	17961.58893895395	1731.2142475008147	5.6632731185	0.059352882	0.0	0.113603155	0.0	0.105295793	0.103428258	0.0	0.0	0.004411658	0.038117997	0.051973702	0.143860299	0.225959859	0.12003763
TCGA-CV-7250	TCGA-CV-7250	64.0	male	white	Dead	2900.0			2900.0	1	1.228904632	HPV+	5.05988024	High	139760.0	2747.0	322.0	0.117218784	643.893	712.0	5.0	707.0	0.2343133187772925	0.65	2.25	0.11	6.342932546	High	0.321142399	-1.613594161	158.559	52.71561032202664	5042.770575141968	552.8024455397934	3.5680415825	0.154116006	0.0	0.20303853	0.0	0.123759075	0.016705395	0.0	0.012071264	0.013153093	0.0	0.085387542	0.149414446	0.032639921	0.017815582
TCGA-CV-6935	TCGA-CV-6935	67.0	male	white	Dead	295.0	295.0	Stage III	295.0	1	1.497305887	HPV+	5.568862275	High	122016.0	2740.0	272.0	0.099270073	1082.411	749.0	3.0	746.0	0.3948963881794965	0.8	1.85	0.12	1.311029365	Low	-0.735030222	1.312861503	55.89035	47.07467557151718	3754.655958279983	295.2077762983062	2.502793376	0.066814243	0.0	0.106739053	0.008944684	0.084644792	0.0	0.0	0.000278	0.023901892	0.0	0.011989726	0.396213957	0.068264203	0.0
TCGA-CV-7438	TCGA-CV-7438	87.0	female	white	Dead	194.0	194.0	Stage II	194.0	1	1.014453482	HPV+	2.604790419	Low	63894.0	821.0	51.0	0.062119367	153.75	237.0	0.0	237.0	0.1870437956204379	0.5	2.02	0.39	4.102348341	Low	0.133148582	0.815829	85.5339	93.5824375684235	8951.624111153727	1527.6040024652978	3.848390338	0.028275463	0.0	0.063695157	0.0	0.047365057	0.045512374	0.0	0.0	0.035008302	0.293989319	0.217789372	0.162931907	0.0	0.020052802
TCGA-CV-A6JM	TCGA-CV-A6JM	85.0	male	white	Dead	194.0			194.0	1	4.267105656	HPV+	6.077844311	High	150366.0	3049.0	274.0	0.08986553	896.664	705.0	14.0	691.0	0.2939881967213115	0.58	2.65	0.13	1.209239491	Low	-0.029829918	0.692331428	17.9434	23.15159130202362	4700.958676788237	260.271554008395	2.8346047070000004	0.072421036	0.0	0.0	0.004520506	0.044635953	0.017107075	0.0	0.0	0.022034159	0.322083137	0.0	0.376079723	0.008992952	0.000577
TCGA-CR-6472	TCGA-CR-6472	59.0	male	white	Alive					0	148.7846774	HPV+	11.85628743	High	249210.0	3263.0	194.0	0.05945449	1205.665	942.0	20.0	922.0	0.3693826593137255	0.75	1.78	0.01	3.980914814	Low	-0.897535275	0.4411682	18.5185	54.12039523575879	2542.5832808836567	438.9511138049783	3.428305217	0.159765832	0.0	0.107923586	0.0	0.149738359	0.044421167	0.0	0.0	0.072498081	0.0	0.128473453	0.129690599	0.036193977	0.047595662
TCGA-QK-AA3K	TCGA-QK-AA3K	60.0	male	black or african american	Alive		253.0	Stage IVA	253.0	0	0.802570445	HPV-	2.45508982	Low	56880.0	1430.0	181.0	0.126573427	345.632	340.0	6.0	334.0	0.2415317959468902	0.46	2.09	0.36	7.750557029	High	0.166676968	1.707743888	31.7572	151.9473563348394	9325.891185993743	571.892187748549	4.096933477	0.22973112	0.0	0.065242244	0.028936936	0.043677818	0.013998678	0.0	0.0	0.0	0.228051111	0.014379285	0.235604628	0.019659957	0.0
TCGA-UF-A7JH	TCGA-UF-A7JH	59.0	male	black or african american	Alive		896.0	Stage IVA	896.0	0	0.594719874	HPV-	2.035928144	Low	40662.0	598.0	41.0	0.068561873	227.396	182.0	0.0	182.0	0.3796260434056761	0.55	3.25	0.09	4.024612825	Low	0.365112504	0.326920656	29.9949	104.09578471918228	11491.987401022896	1275.4924512996874	4.0577215725	0.090157115	0.0	0.070237147	0.021113128	0.159414633	0.01502195	0.0	0.007062761	0.019067572	0.084246005	0.135756568	0.235186331	0.005223674	0.0
TCGA-F7-A61V	TCGA-F7-A61V	54.0	male	white	Alive		759.0		759.0	0	1.137798655	HPV+	2.51497006	Low	63210.0	1064.0	121.0	0.113721805	299.837	344.0	0.0	344.0	0.2815370892018779	0.58	2.01	0.0	5.834665707	Low	-0.445546263	0.169774509	131.455	46.73136100331088	5756.8315776717245	449.19875655063447	3.3004309120000004	0.203575434	0.0	0.013863887	0.012445607	0.190384404	0.026244315	0.0	0.0	0.002627044	0.074974014	0.07814093	0.154293831	0.0	0.07709452
TCGA-CQ-6219	TCGA-CQ-6219	50.0	female	white	Dead	479.0			479.0	1	1.032893499	HPV+	1.766467066	Low	33215.0	907.0	96.0	0.10584344	100.709	221.0	4.0	217.0	0.1109129955947136				21.04127175	High	0.277013565	-0.283962214	211.1	166.86565202181274	20809.559004966668	3078.555438538545	4.776798561500001	0.185887933	0.0	0.011253002	0.000959	0.131349407	0.011788058	0.0	0.018032476	0.026236994	0.080347103	0.233680123	0.191371183	0.014339775	0.0
TCGA-CV-5966	TCGA-CV-5966	63.0	female	white	Dead	545.0	545.0	Stage IVA	545.0	1	0.931947769	HPV-	2.664670659	Low	58260.0	758.0	83.0	0.109498681	161.205	245.0	0.0	245.0	0.2123913043478261	0.26	3.97	0.12	15.12590963	High	-0.069491015	0.457869409	297.619	84.29647676448633	16925.01892065501	1858.42323144888	4.0229025875	0.102479958	0.0	0.069959624	0.003328857	0.036927334	0.003961865	0.0	0.010855555	0.019538975	0.024309114	0.076903733	0.389334806	0.0	0.0
TCGA-BA-A6DJ	TCGA-BA-A6DJ	62.0	male	asian	Dead	407.0			407.0	1	1.317998277	HPV+	6.107784431	High	152658.0	3227.0	353.0	0.109389526	748.846	763.0	4.0	759.0	0.2319845105328376	0.56	2.05	0.02	26.77101624	High	0.099000048	-0.334041521	459.357	128.24374338540167	15196.005585051334	2878.143563102414	4.567690379	0.148677435	0.0	0.0	0.03127516	0.068142409	0.003043955	0.0	0.035781171	0.007812868	0.217367631	0.131423075	0.216534288	0.0	0.0
TCGA-DQ-7596	TCGA-DQ-7596	48.0	male	white	Alive		1265.0	Stage IVA	1265.0	0	318.7706178	HPV+	0.868263473	Low	23196.0	423.0	28.0	0.066193853	39.945	89.0	0.0	89.0	0.0942099056603773	0.45	2.1	0.15	7.116411818	High	-0.345813246	-1.88924028	70.0599	121.36746589683028	4751.815046580749	824.7138527358002	4.569449989	0.122884191	0.0	0.110052547	0.0	0.086347186	0.07532343	0.003531548	0.0	0.018687148	0.0	0.063942426	0.138077192	0.114374119	0.169378308
TCGA-CR-7393	TCGA-CR-7393	26.0	male	white	Alive		993.0	Stage I	993.0	0	2.459577733	HPV+	0.02994012	Low										0.26	2.0	0.0	17.08786205	High	1.408915384	-0.604430766	59.2977	255.97796768069037	7342.1618111675	611.010638780473	4.825595692	0.108635618	0.0	0.193168187	0.0	0.058114174	0.028876829	0.006487668	0.0	0.053328373	0.0	0.036697152	0.271342423	0.078316506	0.0
TCGA-HD-7831	TCGA-HD-7831	74.0	male	white	Alive					0	0.999465179	HPV-	0.928143713	Low	19896.0	396.0	47.0	0.118686869	64.93	106.0	0.0	106.0	0.1635516372795969	0.36	1.78	0.25	1.665666993	Low	0.049630554	2.706692995	131.659	45.91782427819831	5633.574168432736	393.7419228295806	2.4987051185	0.042922802	0.0	0.188905276	0.022419647	0.006255858	0.0	0.0	0.034969335	0.0	0.300722599	0.0	0.291571996	0.010071817	0.005330287
TCGA-CN-4736	TCGA-CN-4736	70.0	female	white	Dead	395.0			395.0	1	1.05197511	HPV+	2.395209581	Low	44295.0	670.0	72.0	0.107462687	109.043	201.0	3.0	198.0	0.1625081967213114	0.34	2.02	0.26	41.39974568	High	1.066062457	-0.747981471	291.598	173.4777236437915	18364.39028989738	3275.4836292147797	5.054315201	0.133204985	0.0	0.023007988	0.007995979	0.080549966	0.049149493	0.0	0.009388958	0.033340526	0.215393749	0.151687467	0.237878724	0.012107383	0.0
TCGA-CV-A6JN	TCGA-CV-A6JN	53.0	male	white	Alive		906.0	Stage II	906.0	0	1.917239254	HPV+	2.065868263	Low	60510.0	1072.0	90.0	0.083955224	279.069	250.0	2.0	248.0	0.2600829450139795	0.56	1.99	0.08	5.396784201	Low	0.32059191	-0.251703644	98.0	83.07068237833604	15397.170724083357	1009.7108166899328	4.095845161	0.146309595	0.0	0.007852523	0.00950101	0.086694274	0.026493273	0.0	0.0	0.069307215	0.072620913	0.051033987	0.195850821	0.0	0.103640978
TCGA-DQ-5631	TCGA-DQ-5631	52.0	male	white	Dead	548.0	548.0	Stage IVA	548.0	1	1.26696904	HPV+	2.155688623	Low	52464.0	933.0	40.0	0.042872454	216.142	262.0	42.0	220.0	0.2314154175588865	0.58	3.06	0.16	0.93942507	Low	-0.505517997	2.002036135	44.8825	23.289043528541928	4801.524152350109	145.5922815342193	1.7487433755	0.029054305	0.0	0.083173761	0.012048344	0.049036806	0.002590656	0.0	0.0	0.012084408	0.321309844	0.004674572	0.265528559	0.0	0.007081843
TCGA-CV-5440	TCGA-CV-5440	52.0	male	white	Alive		3270.0	Stage IVA	3270.0	0	1.503525529	HPV+	2.784431138	High	78912.0	2052.0	147.0	0.071637427	717.954	507.0	6.0	501.0	0.3497096931320019	0.69	3.47	0.09	1.855746953	Low	-0.485922768	0.183264857	67.7874	29.04570767432933	5344.562348718966	596.8193675185158	2.2290404615	0.050627319	0.036648039	0.001108261	0.0	0.007569003	0.0	0.0	0.045802153	0.0	0.13593641	0.21327785	0.321975654	0.0	0.067383918
TCGA-HD-7754	TCGA-HD-7754	69.0	male	white	Alive		783.0	Stage IVA	783.0	0	106.2893447	HPV+	1.437125749	Low	35394.0	832.0	45.0	0.054086538	249.143	191.0	2.0	189.0	0.2990912364945978	0.75	2.12	0.01	2.577191962	Low	-0.506767687	0.15347654	22.9225	38.90068971534816	2581.1204460486315	206.205921411769	2.3945357945	0.031874415	0.0	0.189344165	0.003933279	0.02827312	0.0	0.0	0.048127952	0.0	0.135859241	0.004894195	0.304661994	0.044181063	0.0
TCGA-BA-A6DE	TCGA-BA-A6DE	70.0	female	white	Alive		440.0	Stage III	440.0	0	0.752316362	HPV-	3.023952096	High	69552.0	1065.0	108.0	0.101408451	324.515	268.0	1.0	267.0	0.3044230769230769	0.67	1.8	0.09	7.877020334	Low	-0.491073943	0.048221106	58.7764	44.18891996388189	7538.654596218364	1005.9273306598752	3.09626098	0.081922499	0.0	0.128557125	0.032457861	0.070164341	0.0	0.0	0.0	0.049152196	0.039080782	0.153126801	0.166000027	0.074968468	0.0
TCGA-UF-A71E	TCGA-UF-A71E	63.0	male	white	Dead	1504.0	1504.0	Stage IVA	1504.0	1	0.675860832	HPV-	3.71257485	High	89226.0	1953.0	133.0	0.068100358	527.858	385.0	6.0	379.0	0.2701422722620266	0.67	2.9	0.22	0.873815135	Low	-0.609545601	0.573319268	80.609	15.52650250190514	3069.956529026492	137.5016941525583	1.8033122845	0.070175272	0.0	0.0	0.0	0.102835568	0.00057	0.0	0.0	0.024046994	0.31669979	0.0	0.149491144	0.0	0.06788535
TCGA-MT-A67D	TCGA-MT-A67D	55.0	male	white	Alive		56.0	Stage II	56.0	0	1.436453241	HPV+	2.48502994	Low	36612.0	804.0	93.0	0.115671642	120.279	286.0	7.0	279.0	0.1494149068322981	0.34	1.87	0.32	3.114390826	Low	0.51068499	-0.252224268	73.8636	105.46605570846728	8237.832898954473	606.1845493626529	4.0990251115000005	0.075550628	0.0	0.010815363	0.028131785	0.040695845	0.013741765	0.0	0.022769018	0.0	0.216455767	0.037363974	0.128256455	0.105959952	0.0
TCGA-CN-4727	TCGA-CN-4727	56.0	male	white	Alive		1560.0	Stage IVA	1560.0	0	0.885135098	HPV-	10.68862275	High	225732.0	3623.0	340.0	0.09384488	1011.595	1072.0	3.0	1069.0	0.2791376931567329	0.47	3.26	0.06	1.114695759	Low	-1.055476276	0.935172157	36.9337	12.61929874712131	2941.176911111045	75.01045698525807	1.1209480900000002	0.0	0.058037821	0.09917983	0.03652614	0.006854916	0.0	0.0	0.080307031	0.0	0.03726514	0.0	0.147312246	0.0	0.00094
TCGA-UF-A7JV	TCGA-UF-A7JV	62.0	female	white	Dead	90.0			90.0	1	1.091178831	HPV+	1.796407186	Low	51870.0	1319.0	181.0	0.137225171	285.8	327.0	5.0	322.0	0.2165151515151515	0.45	2.11	0.03	7.377847659	High	0.011582272	0.450906412	1187.73	93.29601540906368	10321.40254896577	1338.932468627206	3.7030476495	0.027405399	0.0	0.04820205	0.0	0.019493795	0.002290813	0.0	0.021675588	0.0	0.485643668	0.034547146	0.17340559	0.0	0.01375187
TCGA-UF-A7JT	TCGA-UF-A7JT	72.0	female	white	Dead	993.0			993.0	1	0.672685715	HPV-	5.02994012	High	105354.0	1510.0	99.0	0.065562914	290.074	416.0	1.0	415.0	0.191974851091992	0.46	2.07	0.05	40.89634481	High	0.672601313	-0.890544987	292.641	199.6498224875588	21550.66026619382	4132.018358048632	5.633506585	0.256769175	0.0	0.0	0.065873234	0.074373202	0.025294588	0.0	0.018545409	0.035160868	0.020198213	0.160092077	0.186614841	0.026505532	0.0
TCGA-CQ-A4C7	TCGA-CQ-A4C7	88.0	male	white	Dead	353.0			353.0	1	0.906514048	HPV-	1.497005988	Low	30708.0	852.0	68.0	0.079812207	135.169	206.0	2.0	204.0	0.1584630715123095				9.333058898	High	-0.112526314	1.808949831	194.151	68.93726151326685	8804.860723804257	1417.7866177979188		0.062665982	0.0	0.087475044	0.0	0.095106763	0.0049436	0.0	0.088080439	0.003076313	0.195222703	0.176233253	0.127054949	0.0	0.017524578
TCGA-P3-A6T3	TCGA-P3-A6T3	49.0	male	white	Dead	577.0			577.0	1	0.617233954	HPV-	2.634730539	Low	61926.0	1301.0	71.0	0.054573405	256.091	248.0	1.0	247.0	0.1966904761904762	0.55	3.34	0.15	0.898381423	Low	-1.147891454	1.299210156	66.8285	26.013828849531105	4205.823259230085	394.4580790049458	1.702833475	0.019359713	0.034374594	0.082162324	0.0	0.0	0.0	0.0	0.0	0.038571693	0.428635885	0.093307867	0.106179989	0.0	0.0
TCGA-CN-5364	TCGA-CN-5364	55.0	male	white	Dead	493.0	493.0	Stage IVA	493.0	1	0.87996568	HPV-	3.592814371	High	93492.0	2467.0	238.0	0.09647345	465.933	556.0	0.0	556.0	0.1887897082658022	0.43	2.03	0.02	10.7331378	High	0.009182234	0.098273546	89.6306	51.54614970980548	5852.818775198438	680.4030135379031	3.146916088	0.03017796	0.0	0.140548824	0.0	0.054167629	0.011996798	0.00905993	0.022112151	0.0	0.229788462	0.074549793	0.356625189	0.0	0.032805509
TCGA-CV-5971	TCGA-CV-5971	60.0	male	white	Alive		701.0	Stage IVA	701.0	0	23.43429878	HPV+	0.359281437	Low	6612.0	127.0	14.0	0.11023622	21.743	51.0	7.0	44.0	0.1698671875	1.0	2.0	0.13	9.641449111	High	0.723618486	0.188292615	96.0722	156.90971407405357	8616.107771933088	1250.9467716602471	4.6500092905	0.072575119	0.0	0.125054552	0.0	0.062296687	0.048702108	0.00095	0.0	0.037970628	0.125976809	0.09021309	0.259832243	0.021429484	0.034639478
TCGA-CV-6945	TCGA-CV-6945	41.0	male	white	Dead	366.0	366.0	Stage IVA	366.0	1	2.459731818	HPV+	3.083832335	High	86082.0	1642.0	113.0	0.068818514	410.564	444.0	8.0	436.0	0.2498867924528302	0.4	3.43	0.09	0.495772447	Low	-0.530837321	1.725558024	10.8648	30.97372260134551	5878.579607113495	238.49223605932772	1.8138238765	0.032041812	0.096202887	0.029515986	0.0	0.021928303	0.0	0.0	0.057823125	0.0	0.491918372	0.0	0.082749588	0.0	0.0
TCGA-F7-A50J	TCGA-F7-A50J	67.0	female	white	Alive		947.0		947.0	0	1.339286531	HPV+	4.161676647	High	91848.0	1974.0	145.0	0.073454914	291.8	521.0	1.0	520.0	0.147746835443038	0.31	3.71	0.17	4.240105025	Low	-0.049327657	0.754052926	174.255	100.49802293378274	7715.348555867115	1215.8035779366835	4.118240363	0.192018393	0.0	0.0	0.041446034	0.127025985	0.009375092	0.0	0.061123954	0.0	0.224380152	0.105585911	0.081490631	0.0	0.045133039
TCGA-CR-7383	TCGA-CR-7383	79.0	female	white	Dead	521.0			521.0	1	1.339027924	HPV+	3.023952096	High	59252.0	1103.0	68.0	0.061650045	194.819	311.0	4.0	307.0	0.1764664855072463	0.33	3.21	0.13	12.91656008	High	0.633033326	0.532188594	35.4078	128.06844416418238	9012.294945844227	1016.8255235456882	4.4893418705	0.076938554	0.0	0.092196711	0.0	0.072575822	0.024776369	0.0	0.0	0.077658988	0.055776021	0.102910915	0.287847463	0.0	0.040821788
TCGA-BB-7866	TCGA-BB-7866	40.0	male	white	Alive		1368.0	Stage III	1368.0	0	563.6420948	HPV+		missing													6.276020218	High	-0.127431123	-1.736675494	146.304	133.7446727889915	6455.397942761898	957.46212259035	4.478555318	0.12415328	0.0	0.063286181	0.02711348	0.110399417	0.001563593	0.0	0.017894345	0.003376705	0.021189069	0.121661031	0.242663869	0.107179327	0.0
TCGA-CN-6997	TCGA-CN-6997	66.0	male	white	Dead	988.0			988.0	1	1.808250865	HPV+	3.622754491	High	151800.0	3449.0	286.0	0.082922586	1156.639	814.0	19.0	795.0	0.3352576811594203	0.81	1.76	0.15	3.473644227	Low	-1.035316558	1.102621031	16.2254	42.94380132434864	3456.015544737534	253.7815975612686	2.3586916995	0.061934802	0.0	0.104590357	0.0	0.090456319	0.012231306	0.0	0.087922438	0.022485187	0.219958296	0.011915916	0.136211796	0.01610984	0.015506754
TCGA-BA-A6DA	TCGA-BA-A6DA	41.0	female	white	Alive		351.0	Stage IVA	351.0	0	2.795953122	HPV+	17.60479042	High	334580.0	6240.0	275.0	0.044070513	1405.02	1617.0	31.0	1586.0	0.2251273834321422	0.48	2.14	0.19	1.455434587	Low	0.268093195	-0.471791691	28.2302	59.219695279176925	6343.529292989264	754.960244418645	3.4404405185	0.163571126	0.015373514	0.0	0.0	0.032112297	0.000433	0.0	0.0	0.028526493	0.187609025	0.05923486	0.229079317	0.012580185	0.0
TCGA-BA-5559	TCGA-BA-5559	71.0	male	white	Dead	2083.0			2083.0	1	144.2812309	HPV+	1.736526946	Low	18666.0	222.0	11.0	0.04954955	43.076	68.0	3.0	65.0	0.1931659192825112	0.62	2.37	0.53	39.72154958	High	1.124280375	-1.525057383	291.492	321.12354686036554	13757.573140261282	2730.619740695437	5.849585403	0.278966073	0.0	0.062409659	0.026792052	0.123446257	0.059783088	0.0	0.0	0.040714123	0.008782487	0.081979025	0.217738579	0.030953598	0.0
TCGA-CV-5443	TCGA-CV-5443	63.0	male	black or african american	Alive		2784.0	Stage III	2784.0	0	184.1368862	HPV+	1.317365269	Low	27924.0	476.0	28.0	0.058823529	113.525	152.0	0.0	152.0	0.2379979035639413	0.58	1.93	0.0	20.10036787	High	0.721350647	-0.987152892	3624.62	187.06737177650209	7875.820867833312	1686.2089441003675	5.351585616	0.20203579	0.0	0.006610747	0.01635834	0.123010606	0.028412536	0.0	0.0	0.008169506	0.155608075	0.08276996	0.246117434	0.004372158	0.009212986
TCGA-CX-A4AQ	TCGA-CX-A4AQ	56.0	male	white	Alive		1555.0	Stage IVA	1555.0	0	0.727279222	HPV-	2.634730539	Low	52968.0	1191.0	92.0	0.077246012	362.083	316.0	4.0	312.0	0.3037609060402684	0.47	4.0	0.05	8.36114197	High	1.244031682	-0.095802888	7.431	204.5514407734881	15744.43385027595	835.0441052868979	4.973504943	0.141327651	0.0	0.118936487	0.0	0.126737721	0.107463468	0.0	0.0	0.026411894	0.090285971	0.056737352	0.048492977	0.217844432	0.0
TCGA-D6-A6EQ	TCGA-D6-A6EQ	57.0	male	white	Alive		368.0	Stage IVA	368.0	0	0.830443374	HPV-	2.035928144	Low	38655.0	1070.0	113.0	0.105607477	245.507	271.0	8.0	263.0	0.2292315592903828	0.39	3.85	0.12	5.363593867	Low	0.769390426	0.993452891	18.2349	100.33935220869284	9670.684221838856	872.8756582952393	4.186154179	0.088379597	0.0	0.03332749	0.0	0.104481919	0.07692453	0.0	0.0	0.056746935	0.100535254	0.093371709	0.275753405	0.012910592	0.0
TCGA-BB-7861	TCGA-BB-7861	56.0	male	white	Alive		682.0	Stage III	682.0	0	74.51691897	HPV+		missing													52.8323618	High	0.925969085	-2.854380204	881.264	445.5862885911786	14110.396882206212	5047.290689161448	6.54734826	0.1390001	0.0	0.065076192	0.110772161	0.045489762	0.055680952	0.0	0.060381603	0.0	0.106119479	0.174324685	0.100161777	0.054707214	0.037770819
TCGA-UF-A7JS	TCGA-UF-A7JS	59.0	male	white	Dead	680.0	680.0	Stage IVA	680.0	1	3.46097762	HPV+	1.736526946	Low	34536.0	788.0	23.0	0.029187817	219.125	196.0	1.0	195.0	0.2777249683143219	0.61	2.04	0.02	10.26242661	High	0.86027005	-0.39603412	13.4529	110.63234566490382	14871.27663292254	506.978122964071	4.188709979	0.091138694	0.0173261	0.0	0.021752729	0.01495734	0.015609938	0.0	0.0	0.073904344	0.209044679	0.0	0.391293977	0.0	0.081997459
TCGA-CQ-5334	TCGA-CQ-5334	87.0	male	white	Dead	129.0			129.0	1	0.970716227	HPV-	4.251497006	High	120414.0	1974.0	145.0	0.073454914	443.829	529.0	13.0	516.0	0.2247235443037974	0.41	2.15	0.14	65.01271506	High	0.78604233	-0.139860211	243.875	148.28710194301172	15625.412364869951	2927.8991581732653	5.026302187000001	0.210217367	0.0	0.10003823	0.037851065	0.0528146	0.001486212	0.0	0.046448913	0.007304272	0.077066953	0.158353163	0.252037017	0.022346738	0.0
TCGA-CV-A45P	TCGA-CV-A45P	82.0	female	white	Alive		639.0	Stage II	639.0	0	1.124342419	HPV+	4.041916168	High	108498.0	1813.0	202.0	0.11141754	276.519	509.0	20.0	489.0	0.1524360529217199	0.38	2.04	0.07	3.25644983	Low	-0.4772808	-0.439754976	49.3292	52.2515230313993	5989.548581060038	928.3811289221328	2.9741516155	0.102962298	0.0	0.0	0.003245745	0.069865577	0.034150336	0.0	0.043703901	0.0	0.357010487	0.086830185	0.071005052	0.0	0.042193187
TCGA-CV-A468	TCGA-CV-A468	42.0	male		Dead	464.0	464.0	Stage III	464.0	1	1.143693654	HPV+	12.06586826	High	217836.0	3479.0	306.0	0.087956309	259.618	903.0	7.0	896.0	0.0746028735632183				25.79375665	High	1.275415332	-0.825041902	90.3647	235.75628739807132	13114.337652106587	2300.145980793304	5.535156741	0.201673176	0.0	0.093029482	0.018671663	0.088167789	0.072390341	0.0	0.009359869	0.0	0.021624559	0.111863023	0.140224177	0.094679009	0.0
TCGA-CR-7367	TCGA-CR-7367	52.0	male	white	Alive		1440.0	Stage IVB	1440.0	0	0.967086487	HPV-	4.311377246	High	94812.0	1478.0	158.0	0.106901218	264.867	438.0	4.0	434.0	0.1790851926977687	0.34	3.38	0.23	5.447143975	Low	0.462473917	0.869974428	72.3274	113.48551538572022	4654.618505239704	648.3015157660259	3.910953458	0.061299165	0.0	0.184041533	0.018774731	0.0	0.0	0.0	0.041344488	0.0	0.190903314	0.075617127	0.17049119	0.065969304	0.0
TCGA-UF-A7JK	TCGA-UF-A7JK	59.0	male		Dead	424.0			424.0	1	0.606496682	HPV-	2.754491018	High	60228.0	1000.0	107.0	0.107	269.699	264.0	2.0	262.0	0.2694295704295704	0.61	3.07	0.19	0.329957016	Low	-1.264377712	1.918624043	25.5698	9.093327810258424	4391.837504083856	116.91222245041143	0.6560813704999999	0.000782	0.085557557	0.076467396	0.0	0.0	0.0	0.0	0.0	0.036109236	0.522967722	0.022611648	0.126610499	0.0	0.023292451
TCGA-CV-7103	TCGA-CV-7103	49.0	male	white	Dead	1591.0	1591.0	Stage II	1591.0	1	1.108823307	HPV+	1.137724551	Low	42800.0	798.0	83.0	0.104010025	192.141	218.0	6.0	212.0	0.2404768460575719	0.67	1.88	0.1	0.949078944	Low	0.071128914	2.197287099	66.6414	60.03794478802829	3212.8422116184206	292.84332822828304	2.349361024	0.311030493	0.0	0.002009175	0.001511116	0.087407077	0.086060098	0.001497574	0.0	0.005081806	0.0	0.059205713	0.219624908	0.004638535	0.0
TCGA-CV-5979	TCGA-CV-5979	26.0	male	white	Alive		1315.0	Stage III	1315.0	0	0.583307922	HPV-	0.748502994	Low	17952.0	258.0	15.0	0.058139535	101.226	70.0	2.0	68.0	0.3908339768339768	0.86	1.99	0.15	4.836957964	Low	-0.750463405	0.950200251	13.2325	34.870672069935424	6411.987707654873	582.1627073973901	2.41547415	0.024316676	0.0	0.189766506	0.0	0.028700816	0.0	0.0	0.0	0.077893546	0.0	0.054127027	0.326995015	0.006608007	0.0
TCGA-CV-5970	TCGA-CV-5970	59.0	male	white	Dead	406.0	406.0	Stage IVA	406.0	1	0.761527745	HPV-	4.431137725	High	107106.0	1918.0	162.0	0.084462982	372.46	507.0	3.0	504.0	0.1940906722251172	0.4	3.29	0.12	3.562401193	Low	0.139248043	0.318531509	69.4249	71.68392063049708	7651.528284295812	949.2673264137007	3.3956614465	0.054757354	0.0	0.134807242	0.0	0.04628794	0.0	0.0	0.035943274	0.003093854	0.095982046	0.11491212	0.246544873	0.002502734	0.004725854
TCGA-CN-4737	TCGA-CN-4737	19.0	male	white	Alive		625.0	Stage II	625.0	0	1.651525516	HPV+	1.107784431	Low	26472.0	500.0	51.0	0.102	90.802	155.0	1.0	154.0	0.1812415169660678	0.51	3.26	0.42	1.202677639	Low	0.63751551	0.743344384	30.7553	69.17027155553473	4291.56086798162	242.67159132242597	2.5157079095	0.004369267	0.0	0.046448763	0.0	0.091245326	0.0	0.0	0.009272066	1.08e-05	0.474909354	0.012511568	0.24103517	0.0	0.025955891
TCGA-BA-A6DB	TCGA-BA-A6DB	24.0	female	white	Alive					0	0.722528213	HPV-	0.479041916	Low	4104.0	76.0	11.0	0.144736842	8.911	34.0	1.0	33.0	0.1157272727272727	0.21	3.78	0.27	15.62571174	High	1.05651151	-0.813197094	41.5345	210.9813172119054	11134.265443005044	1679.5781897447848	5.268474804	0.16333848	0.0	0.094998012	0.0	0.114893444	0.031201039	0.006923572	0.0	0.044842313	0.066813742	0.116752551	0.184640921	0.08231303	0.0
TCGA-CV-7418	TCGA-CV-7418	62.0	male	black or african american	Dead	789.0			789.0	1	2.06715297	HPV+	3.952095808	High	85860.0	1881.0	174.0	0.092503987	611.116	572.0	8.0	564.0	0.3247162592986184	0.74	1.82	0.18	11.38569142	High	-0.184497486	-0.429906526	48.1305	124.4512330820488	5379.879148447054	1017.3867904264076	4.0324980205	0.116756018	0.0	0.0	0.0	0.126104876	0.031866532	0.0	0.083387313	0.0	0.046783835	0.105588836	0.271472859	0.012115611	0.013746346
TCGA-CQ-7065	TCGA-CQ-7065	40.0	male	asian	Alive		1628.0	Stage II	1628.0	0	2.118630772	HPV+	0.778443114	Low	24066.0	620.0	62.0	0.1	216.775	144.0	2.0	142.0	0.3490740740740741	0.75	1.97	0.03	0.174276506	Low	-0.918980584	1.376085996	12.7854	5.715244194055221	4659.196928863456	244.8986488194686	0.5243127674999999	0.043724458	0.017178744	0.109727712	0.0	0.015200943	0.008502154	0.0	0.0	0.050366428	0.149565494	0.0	0.125673265	0.012252826	0.0
TCGA-UF-A718	TCGA-UF-A718	62.0	male	white	Alive		1971.0	Stage IVA	1971.0	0	0.541481805	HPV-	1.377245509	Low	49932.0	1467.0	157.0	0.107021132	362.984	250.0	0.0	250.0	0.2472643051771117	0.49	1.94	0.05	6.191976517	Low	0.235680035	0.717206462	68.8088	106.34675934660072	9978.377476168716	695.3344689800332	4.1119479865	0.111175722	0.0	0.069095532	0.0	0.124340861	0.076709213	0.0	0.0	0.04285165	0.082680708	0.08868664	0.127419436	0.042547085	0.0
TCGA-P3-A6SX	TCGA-P3-A6SX	67.0	male	white	Dead	1430.0	1430.0	Stage IVA	1430.0	1	0.523534601	HPV-	4.520958084	High	75570.0	1328.0	144.0	0.108433735	382.791	418.0	1.0	417.0	0.2880293453724605	0.64	2.09	0.2	0.794737321	Low	-0.947316571	1.745594997	11.9617	27.489780770343323	2489.9986512127634	147.6444658472712	1.6821539645	0.013735194	0.0	0.068690749	0.0	0.063710313	0.030103705	0.0	0.053691167	0.019188611	0.561708522	0.001068625	0.084607319	0.003451106	0.011797396
TCGA-CN-A63U	TCGA-CN-A63U	50.0	male	white	Alive		964.0	Stage III	964.0	0	1.166833913	HPV+	13.86227545	High	362718.0	6355.0	624.0	0.098190401	2243.047	1612.0	144.0	1468.0	0.3529022970421649	0.72	1.78	0.27	0.619252632	Low	-0.896514876	0.10095075	19.2644	26.3140707167383	4995.695360228748	252.75442180133103	2.105488923	0.08945275	0.0	0.0	0.0	0.164007207	0.0	0.0	0.03277817	0.013487083	0.069907942	0.057819562	0.102347918	0.012335864	0.042873512
TCGA-HD-8634	TCGA-HD-8634	51.0	female	white	Dead	385.0	385.0	Stage I	385.0	1	1.676295319	HPV+	2.934131737	High	28436.0	618.0	86.0	0.139158576	102.606	153.0	11.0	142.0	0.1657609046849757	0.32	1.9	0.38	2.215603926	Low	-0.300610573	-0.506157021	266.588	45.37354917711008	8097.588485349812	1392.8310439289694	3.117755497	0.108287415	0.0	0.033804754	0.083033594	0.006310687	0.001505789	0.0	0.100307798	0.0	0.180034175	0.157039486	0.11803115	0.0	0.048819092
TCGA-QK-A6IF	TCGA-QK-A6IF	61.0	male	white	Alive		704.0	Stage IVA	704.0	0	123.228453	HPV+	0.658682635	Low	16308.0	402.0	24.0	0.059701493	127.777	125.0	0.0	125.0	0.3170645161290322	0.6	1.97	0.03	15.77480209	High	0.815301436	-1.035431437	46.7912	308.3318267552606	6987.0222596551175	1240.6864646391557	5.358006514	0.128454609	0.0	0.087033044	0.0	0.205972925	0.0649822	0.0	0.0	0.0	0.016697947	0.064711034	0.08050822	0.143949369	0.102521049
TCGA-CV-5976	TCGA-CV-5976	50.0	male	white	Alive		1478.0	Stage III	1478.0	0	0.641136741	HPV-	1.796407186	Low	45414.0	846.0	79.0	0.093380615	233.63	237.0	7.0	230.0	0.2758323494687131	0.55	1.97	0.12	3.882403323	Low	-0.525707351	1.069908434	37.0784	36.91795332326243	6214.125047536345	689.2781337802127	2.431461759	0.008667074	0.0	0.167618587	0.0	0.014959539	0.0	0.0	0.02844114	0.001258293	0.313217161	0.096251479	0.246756008	0.0	0.0
TCGA-CN-6017	TCGA-CN-6017	55.0	male	white	Dead	853.0	853.0	Stage III	853.0	1	0.615462953	HPV-	0.05988024	Low	684.0	2.0	0.0	0.0	0.136	1.0	0.0	1.0	0.0453333333333333	0.47	2.0	0.0	35.67397319	High	1.594705375	-0.735639807	422.291	360.26909682186994	17978.59033266449	2793.599872330219	6.0917236555	0.243590983	0.0	0.06686553	0.0	0.046544343	0.059232885	0.0	0.010015643	0.018537873	0.000493	0.123528816	0.216106729	0.008386854	0.024152789
TCGA-CV-7101	TCGA-CV-7101	80.0	male	white	Dead	160.0	160.0	Stage II	160.0	1	1.096946768	HPV+	4.700598802	High	121110.0	3213.0	236.0	0.073451603	675.951	851.0	5.0	846.0	0.2103145612943373	0.4	3.07	0.48	6.848556799	Low	-0.624690059	-0.711758806	70.1021	94.21196330083944	6613.959354566806	652.0460152699336	4.081306129	0.078519516	0.0	0.22215859	0.0	0.098393335	0.0	0.0	0.048487051	0.0	0.0	0.012323337	0.152844472	0.034206182	0.0
TCGA-CR-7373	TCGA-CR-7373	66.0	male	white	Alive		889.0	Stage IVA	889.0	0	1.405415499	HPV+	2.664670659	Low	71172.0	1224.0	195.0	0.159313725	317.446	357.0	5.0	352.0	0.2591395918367347	0.45	3.62	0.17	44.92199205	High	0.142814413	-0.738919347	361.839	153.5836474213341	15094.442693362384	2804.3271571872624	4.9367469625	0.142662704	0.0	0.01141222	0.096821862	0.043825545	0.038705905	0.0	0.086727891	0.0	0.17883934	0.122833432	0.180781274	0.0	0.0
TCGA-BB-4217	TCGA-BB-4217	68.0	male	black or african american	Alive		187.0	Stage IVA	187.0	0	2.13894965	HPV+	0.838323353	Low	19734.0	352.0	28.0	0.079545455	37.042	88.0	0.0	88.0	0.1049348441926345	0.14	2.16	0.27	8.922821628	High	1.303338915	-1.221929089	57.7069	252.66004655051933	7851.037585901335	427.7177300824169	4.8942149925	0.04947823	0.0	0.183749859	0.0	0.093373527	0.062429709	0.0	0.0	0.003708374	0.0	0.007519539	0.063499336	0.114268051	0.234514655
TCGA-CV-7252	TCGA-CV-7252	62.0	female	black or african american	Dead	151.0	151.0	Stage III	151.0	1	1.188606201	HPV+	5.449101796	High	148440.0	3614.0	413.0	0.114277809	807.54	966.0	28.0	938.0	0.2233858921161825	0.47	1.91	0.1	9.168908497	High	-0.258018624	1.022759456	87.07915	54.46385076029201	9115.667737860656	767.7653796790794	3.3260806535	0.145418161	0.0	0.304574235	0.004381728	0.072423237	0.0	0.0	0.031403001	0.0	0.0	0.0	0.07725555	0.0	0.0
TCGA-CQ-A4CI	TCGA-CQ-A4CI	73.0	male	white	Alive					0	0.895628551	HPV-	2.724550898	Low	61248.0	1054.0	72.0	0.068311195	484.04	289.0	6.0	283.0	0.4588056872037915	0.8	1.81	0.07	3.009137436	Low	-1.079675585	1.814874482	124.091	21.7874604833782	2583.276806377574	156.27425460037634	1.8049414035	0.045669963	0.0	0.012670483	0.0	0.121778503	0.017936494	0.0	0.123054231	0.0	0.23384125	0.002014919	0.303979381	0.017525265	0.0
TCGA-KU-A66T	TCGA-KU-A66T	53.0	female	white	Alive					0	0.931514173	HPV-	2.814371257	High	60948.0	1242.0	117.0	0.094202899	309.703	379.0	2.0	377.0	0.2491576830249396	0.86	3.01	0.24	1.752786162	Low	-1.630144617	0.847085829	24.3708	17.967896547525918	2183.7822010653504	291.8010347201822	1.2836904545	0.0	0.039708351	0.142205051	0.0	0.061817691	0.0	0.0	0.064746453	0.0	0.086451967	0.0	0.111279309	0.0	0.071679801
TCGA-CV-A464	TCGA-CV-A464	48.0	male	white	Alive					0	1.08364016	HPV+	0.538922156	Low	17210.0	124.0	8.0	0.064516129	15.44	44.0	3.0	41.0	0.1235199999999999	0.28	2.03	0.17	7.117891788	High	0.412814505	1.632377087	26.9517	87.16959460783168	12258.571211910485	1461.8161853959175	4.0190182315000005	0.073118508	0.0	0.175052359	0.0	0.084202732	0.013915682	0.0	0.033647608	0.021793513	0.174349014	0.18251102	0.137097517	0.018478258	0.0
TCGA-CN-4741	TCGA-CN-4741	75.0	male	white	Alive					0	248.9695893	HPV+	2.844311377	High	74040.0	1478.0	114.0	0.077131258	431.526	411.0	6.0	405.0	0.2917687626774848	0.64	4.29	0.08	5.005971231	Low	-0.058262516	-0.5665278	65.4843	72.09395445365215	7925.022707551143	591.0254709241767	3.5020806445000003	0.129010182	0.0	0.09416862	0.008706216	0.150293478	0.0	0.0	0.010828348	0.0229404	0.068430681	0.073686758	0.187003179	0.032326174	0.0
TCGA-CR-7368	TCGA-CR-7368	54.0	male	white	Alive		1245.0	Stage IVA	1245.0	0	249.966229	HPV+	5.119760479	High	105540.0	1784.0	195.0	0.109304933	392.174	597.0	3.0	594.0	0.2197053221288515	0.71	2.08	0.15	15.76660352	High	-0.087101614	-1.372431803	55.0324	104.08953389661237	9673.078240761077	816.3160285474329	4.0264986825	0.090748376	0.0	0.188433353	0.0	0.055739957	0.027578115	0.0	0.033349141	0.017268722	0.059320372	0.082056638	0.227829813	0.011761889	0.0
TCGA-BA-A4II	TCGA-BA-A4II	46.0	male	white	Alive		918.0	Stage I	918.0	0	0.981866622	HPV-	2.425149701	Low	54468.0	1207.0	105.0	0.086992543	170.395	413.0	2.0	411.0	0.1410554635761589	0.31	1.87	0.15	5.69205657	Low	-0.57753746	-0.718795556	33.0062	76.87246807632643	5319.968265113364	742.2273871818555	3.703686058	0.058465152	0.0	0.073881102	0.053945976	0.075216842	0.00111252	0.0	0.044128405	0.0	0.187050705	0.045883976	0.24646679	0.0	0.005744002
TCGA-BA-A4IF	TCGA-BA-A4IF	59.0	male	white	Alive					0	1.712248111	HPV+	2.574850299	Low	58926.0	965.0	123.0	0.12746114	235.924	255.0	3.0	252.0	0.2442277432712215	0.33	3.41	0.16	6.480252374	High	-0.441931423	0.68514524	8.8868	34.64611897592125	5442.804810695439	229.4147716223348	2.39690848	0.054910468	0.0	0.046982144	0.0	0.110967263	0.048717688	0.0	0.023887007	0.121147727	0.120201509	0.02905954	0.101767251	0.072527945	0.006898003
TCGA-QK-A64Z	TCGA-QK-A64Z	79.0	female	white	Dead	641.0			641.0	1	1.44180408	HPV+	1.916167665	Low	42834.0	699.0	39.0	0.055793991	113.048	195.0	5.0	190.0	0.1614971428571428	0.44	2.07	0.11	7.73981992	High	-0.714708591	0.560993906	80.6603	50.80976403751374	8425.847153806706	1159.7920237188257	2.960659066	0.125599588	0.0	0.064004928	0.0	0.087241532	0.0	0.0	0.0	0.089539642	0.14198167	0.205516587	0.159711023	0.0	0.0
TCGA-CN-5363	TCGA-CN-5363	48.0	male	black or african american	Dead	253.0			253.0	1	0.549807515	HPV-	4.341317365	High	107754.0	2439.0	187.0	0.076670767	588.325	698.0	19.0	679.0	0.2411168032786885	0.51	1.85	0.44	24.97131689	High	-0.240889397	0.822028073	347.01	79.61411076180701	18260.82475056112	4129.462978940708	4.626690117500001	0.14877709	0.0	0.142246195	0.052606048	0.022322194	0.003512746	0.0	0.039435938	0.048798131	0.049661245	0.177908923	0.196904056	0.009743972	0.0
TCGA-CV-7091	TCGA-CV-7091	54.0	male	white	Alive		3381.0	Stage I	3381.0	0	1.164978716	HPV+	3.413173653	High	68480.0	804.0	70.0	0.087064677	205.025	277.0	9.0	268.0	0.2546894409937888	0.45	2.82	0.12	5.988106997	Low	-0.022499764	0.913050994	121.79	61.14846293224768	8517.355247574951	1399.2513139463044	3.7842661255	0.124109444	0.0	0.101590758	0.0	0.0	0.0	0.0	0.0	0.0	0.0	0.051493882	0.452759482	0.018178977	0.0
TCGA-CV-6933	TCGA-CV-6933	53.0	male	white	Dead	2741.0	2741.0	Stage IVA	2741.0	1	1.111487505	HPV+	2.964071856	High	80970.0	1480.0	129.0	0.087162162	297.237	410.0	1.0	409.0	0.2007002025658339	0.48	3.49	0.22	1.891000835	Low	0.069039414	-0.363401124	56.2717	62.34275674619772	5732.694114447679	331.8606920762772	2.803460156	0.013463124	0.0	0.057091876	0.0	0.008705439	0.012659418	0.0	0.005105663	0.001014915	0.636284787	0.008650016	0.191903234	0.013528752	0.0
TCGA-CX-7085	TCGA-CX-7085	77.0	female	white	Alive					0	1.283073326	HPV+	2.754491018	Low	88374.0	2157.0	163.0	0.075567918	177.372	424.0	15.0	409.0	0.0821927710843373	0.19	2.0	0.0	15.94409162	High	1.708660453	-1.057129342	367.036	232.0682843988052	11628.763680716644	1737.3030846769216	5.276410877	0.099656589	0.0	0.246398265	0.017741734	0.021477834	0.021440238	0.0	0.05051421	0.0	0.037275514	0.13856701	0.166933873	0.005646401	0.005120285
TCGA-CQ-7063	TCGA-CQ-7063	59.0	female	white	Alive					0	1.44994598	HPV+	3.203592814	High	82650.0	2337.0	226.0	0.096705178	479.53	468.0	17.0	451.0	0.2051026518391787	0.44	2.1	0.04	19.59006121	High	0.851268412	-1.615301698	896.886	193.65215644517292	12715.215370272384	4342.003284623378	5.0750951795	0.153802363	0.0	0.087883779	0.043139685	0.079737458	0.02935657	0.0	0.028597673	0.015821141	0.136239639	0.139219461	0.203667615	0.002317073	0.0
TCGA-CV-6942	TCGA-CV-6942	73.0	female	white	Alive		4282.0	Stage II	4282.0	0	2.334870197	HPV+	5.778443114	High	130614.0	2464.0	251.0	0.101866883	494.014	737.0	19.0	718.0	0.2004113590263691	0.44	1.93	0.12	33.24118712	High	1.062664313	-0.454364864	389.148	277.0793636924978	16781.990610909146	2565.5395277638386	5.5673233175000005	0.199431167	0.0	0.041491869	0.005872946	0.105101568	0.008798915	0.0	0.0	0.059101129	0.130457646	0.08264443	0.192802688	0.011465144	0.012088485
TCGA-CV-7406	TCGA-CV-7406	49.0	male	white	Dead	1748.0	1748.0	Stage II	1748.0	1	26.1746964	HPV+	4.580838323	High	95480.0	1943.0	116.0	0.059701493	524.519	528.0	10.0	518.0	0.2698143004115226	0.6	2.01	0.02	1.303418159	Low	-0.466800339	0.968846225	67.8775	27.15932170117137	2473.762018472238	153.2547660976087	1.9389684065	0.011772019	0.0	0.020340672	0.0	0.07861426	0.0	0.0	0.053163523	0.0	0.295735496	0.010624492	0.244397275	0.0	0.024010964
TCGA-UF-A71A	TCGA-UF-A71A	67.0	male	white	Dead	86.0	86.0	Stage IVA	86.0	1	0.762633404	HPV-	4.850299401	High	105462.0	2456.0	368.0	0.149837134	773.116	732.0	1.0	731.0	0.3146585266585266	0.68	3.31	0.22	0.997991892	Low	-0.577372424	1.902697652	69.715	32.46151739926266	2919.4115565579573	190.4957145475575	1.42480248	0.007037303	0.042592839	0.109486561	0.0	0.0	0.0	0.0	0.023627552	0.0	0.345355903	0.011276814	0.390855747	0.0	0.001067327
TCGA-QK-A8Z7	TCGA-QK-A8Z7	59.0	male	black or african american	Alive		392.0	Stage IVA	392.0	0	0.829371987	HPV-	4.071856287	High	80814.0	1968.0	155.0	0.078760163	716.493	413.0	5.0	408.0	0.3638867445403758	0.7	3.73	0.44	1.803500721	Low	-0.452382146	0.406433549	3.9634	42.17936151423205	3392.136648549496	213.8003723408983	2.536686738	0.127267294	0.0	0.0	0.0	0.120714851	0.018761604	0.0	0.013969148	0.0	0.325884766	0.070506462	0.143579747	0.078904953	0.0
TCGA-IQ-A61K	TCGA-IQ-A61K	70.0	female	white	Dead	161.0	161.0	Stage IVA	161.0	1			1.706586826	Low	36150.0	822.0	69.0	0.083941606	169.712	171.0	1.0	170.0	0.2062114216281895	0.61	3.41	0.04		missing
TCGA-CV-6960	TCGA-CV-6960	49.0	male	black or african american	Dead	862.0	862.0	Stage III	862.0	1	1.394658052	HPV+	4.491017964	High	86300.0	1284.0	186.0	0.144859813	390.403	324.0	0.0	324.0	0.3038155642023346	0.67	1.87	0.0	0.248936554	Low	-0.622524149	1.098418272	33.6198	29.038687456180536	3184.932441251002	51.09052055541464	0.7511663035000001	0.031269332	0.0	0.067404299	0.0	0.040126665	0.0	0.0	0.033980715	0.00939426	0.0	0.005512266	0.467177517	0.0	0.0
TCGA-CV-A45W	TCGA-CV-A45W	75.0	male	white	Dead	1398.0	1398.0	Stage III	1398.0	1	0.452077239	HPV-	17.03592814	High	280075.0	6474.0	468.0	0.072289157	901.234	1491.0	5.0	1486.0	0.1391867181467181	0.42	2.58	0.66	8.56260634	High	0.74814657	-1.107721475	347.396	179.3550837955364	8041.7861494634835	841.1644630861059	4.979488966	0.122570347	0.0	0.033554939	0.0	0.072852238	0.021322509	0.0	0.03185264	0.0	0.214125601	0.085747566	0.172700964	0.056267742	0.008962415
TCGA-CV-7422	TCGA-CV-7422	60.0	female	white	Dead	1037.0	1037.0	Stage IVA	1037.0	1	1.408141927	HPV+	3.443113772	High	63912.0	1480.0	108.0	0.072972973	196.967	415.0	7.0	408.0	0.1329959486833221	0.27	3.14	0.17	6.380856105	High	-0.521113269	-0.42329096	573.102	77.18111585989128	5637.370625124213	986.6313428993884	3.79929198	0.076238408	0.0	0.124599449	0.0	0.074960387	0.019680893	0.0	0.013251955	0.0001	0.201652697	0.081301619	0.234667691	0.046552036	0.037267288
TCGA-CV-7235	TCGA-CV-7235	67.0	male	white	Alive		2347.0	Stage III	2347.0	0	1.217608282	HPV+	3.263473054	High	38961.0	1194.0	93.0	0.077889447	307.125	358.0	0.0	358.0	0.2570083682008368	0.54	2.89	0.3	26.75153926	High	0.61096288	0.512650279	49.06505	121.5382943734536	12989.372667165391	1761.8236450474071	4.4587952895	0.087635492	0.0	0.13371043	0.002225295	0.023097424	0.045983965	0.0	0.009714961	0.005366107	0.022096863	0.036462767	0.248136899	0.170905067	0.0
TCGA-CN-6024	TCGA-CN-6024	66.0	male	white	Dead	337.0			337.0	1	0.885276135	HPV-	3.682634731	High	75522.0	1105.0	101.0	0.091402715	442.645	353.0	7.0	346.0	0.4002215189873417	0.61	2.99	0.23	0.301086515	Low	-0.938932747	1.723748755	202.327	43.697921671030855	2182.323128787015	205.5553905349686	1.3662596110000005	0.009379429	0.016162517	0.0	0.0	0.047884821	0.007063018	0.0	0.053534088	0.0	0.502467679	0.034888243	0.213253385	0.0	0.001747913
TCGA-CN-4729	TCGA-CN-4729	73.0	male	white	Alive		392.0	Stage IVA	392.0	0	0.912035683	HPV-	3.083832335	High	61985.0	1454.0	138.0	0.094910591	229.333	364.0	4.0	360.0	0.1576171821305842	0.29	3.78	0.25	2.592510802	Low	0.415813892	0.408876091	105.119	86.57163363120715	7674.716615704407	230.89055000314409	3.1523431035	0.049609592	0.0	0.181570136	0.013908703	0.045934874	0.016625454	0.0	0.08066391	0.0	0.046881124	0.03566729	0.195807566	0.0	0.0
TCGA-CN-5366	TCGA-CN-5366	51.0	male	white	Dead	360.0			360.0	1	1.15777491	HPV+	2.45508982	Low	57084.0	1206.0	106.0	0.087893864	202.941	273.0	10.0	263.0	0.1681367025683512	0.25	3.5	0.28	13.6275093	High	-0.032623079	1.099850127	162.114	65.61898499702575	8775.299492673306	1324.7111087391547	3.952190274	0.188100968	0.0	0.094293671	4.51e-05	0.0	0.0	0.0	0.07666409	0.0	0.140522869	0.134291065	0.254903354	0.033519744	0.0
TCGA-CV-A45X	TCGA-CV-A45X	47.0	male	white	Dead	198.0	198.0	Stage IVA	198.0	1	1.056362507	HPV+	2.784431138	High	51018.0	786.0	30.0	0.038167939	144.929	224.0	1.0	223.0	0.1841537484116899	0.34	3.45	0.05	0.797994108	Low	-0.648458754	-0.306422731	13.4831	39.08657599522648	3882.231063121006	392.9397429162507	2.253709124	0.022841356	0.000529	0.0	0.0	0.034116647	0.020990944	0.0	0.115485391	0.0	0.487343717	0.013608906	0.030637139	0.002002683	0.01319686
TCGA-BB-7863	TCGA-BB-7863	43.0	female	white	Alive		1025.0	Stage III	1025.0	0	2.920587238	HPV+		missing													1.571508418	Low	-0.763225566	0.116306917	232.318	26.64583456862121	4479.720392076772	596.0356542754779	2.2840238765	0.04540499	0.0	0.046360106	0.0	0.072155806	0.03910098	0.0	0.0	0.067315805	0.293467512	0.073358389	0.236829194	0.0	0.0
TCGA-D6-6826	TCGA-D6-6826	64.0	female	white	Dead	348.0	348.0	Stage IVA	348.0	1	1.217657506	HPV+	2.45508982	Low	54072.0	688.0	66.0	0.095930233	124.447	236.0	4.0	232.0	0.1806197387518142	0.34	2.75	0.11	8.432731386	High	0.427772734	-0.420018786	71.0959	97.73510730957696	6861.293505249597	903.476067183052	3.855173778	0.020128365	0.0	0.147517059	0.0	0.0	0.009078329	0.0	0.045289053	0.0	0.172866448	0.025756825	0.250011762	0.066878679	0.0
TCGA-HD-7832	TCGA-HD-7832	52.0	male	white	Alive		836.0	Stage IVA	836.0	0	123.7189601	HPV+	2.45508982	Low	56568.0	825.0	85.0	0.103030303	285.353	204.0	0.0	204.0	0.3454636803874092	0.73	2.27	0.06	6.315951094	High	-0.51674922	-0.334126046	192.915	53.63989125356165	10432.973975974735	1572.7248568532668	3.6105865005	0.113732641	0.0	0.045804505	0.013796726	0.064277352	0.0	0.0	0.0	0.032227796	0.103885239	0.074923548	0.35442556	0.007622352	0.0
TCGA-QK-A6IG	TCGA-QK-A6IG	69.0	male	white	Dead	222.0			222.0	1	0.952850808	HPV-	3.053892216	High	70494.0	1280.0	121.0	0.09453125	315.088	270.0	4.0	266.0	0.2459703356752537	0.47	3.32	0.37	18.1789882	High	-0.341204259	0.95713564	215.721	104.72976568842796	10935.736423491317	1279.64018289731	4.2134074125	0.16551194	0.0	0.03701286	0.0	0.136763675	0.002549382	0.0	0.00320469	0.047197192	0.067355001	0.135384891	0.228259459	0.0	0.0
TCGA-CV-6950	TCGA-CV-6950	64.0	male	white	Dead	459.0			459.0	1	0.7053597	HPV-	1.317365269	Low	37344.0	650.0	76.0	0.116923077	185.852	137.0	12.0	125.0	0.2854869431643625	0.44	4.25	0.08	5.380722856	Low	-0.043290823	1.338311153	343.785	63.89400238152953	6508.6412046455225	1194.7275697219643	3.43974125	0.078758	0.0	0.059918795	0.0	0.063138459	0.02095676	0.0	0.003646559	0.020990209	0.330989884	0.14978405	0.232883163	0.0	0.006657093
TCGA-UF-A71D	TCGA-UF-A71D	54.0	female	white	Alive					0	0.596186451	HPV-	11.25748503	High	232608.0	3572.0	430.0	0.120380739	896.954	865.0	7.0	858.0	0.2510366638678981	0.63	1.9	0.17	3.622787036	Low	-0.816280685	-0.589106171	31.5457	45.10079840413819	4210.06429524047	287.001636663862	2.8548893690000003	0.117239032	0.0	0.028801936	0.036650046	0.058213012	0.043843157	0.0	0.055834659	0.0	0.04880096	0.020347455	0.126094708	0.098717223	0.0
TCGA-CN-6022	TCGA-CN-6022	49.0	male	white	Dead	281.0			281.0	1	0.984707054	HPV-	1.826347305	Low	31160.0	981.0	41.0	0.041794088	173.812	259.0	2.0	257.0	0.1769979633401222	0.37	3.13	0.03	3.630076621	Low	0.615042699	1.194331924	64.4444	86.1494283633783	7749.5678688500675	352.1126893707467	3.061931094	0.024160395	0.0	0.115511778	0.0	0.013808763	0.057035144	0.0	0.048816451	0.0	0.347214617	0.0314729	0.25839081	0.002673446	0.007087908
TCGA-CV-7248	TCGA-CV-7248	63.0	female	black or african american	Dead	521.0	521.0	Stage IVA	521.0	1	1.499646642	HPV+	7.185628743	High	149172.0	3913.0	217.0	0.055456172	720.289	921.0	10.0	911.0	0.1840288707204905	0.39	1.71	0.33	8.513191007	High	0.754447058	0.129165584	38.2318	124.44995095218624	5620.686789405145	494.2170532909484	4.118248891	0.104414454	0.0	0.062461583	0.0	0.060724516	0.064538901	0.0	0.024822134	0.0	0.15633025	0.030510776	0.170547585	0.15908538	0.0
TCGA-CN-A498	TCGA-CN-A498	61.0	female	white	Dead	773.0			773.0	1	0.568457387	HPV-	2.934131737	High	73830.0	1347.0	202.0	0.14996288	370.464	360.0	18.0	342.0	0.2748249258160237	0.54	2.0	0.03	6.119441546	Low	-0.391587301	-0.254666375	119.886	83.16554638717017	9560.00948668621	1508.406141004641	3.8837517275	0.145672421	0.0	0.0365355	0.0	0.118948954	0.0	0.0	0.000913	0.050236136	0.081362617	0.12375907	0.127557527	0.011895857	0.0
TCGA-CN-4730	TCGA-CN-4730	62.0	male	white	Alive		817.0	Stage IVA	817.0	0	1.515279965	HPV+	3.982035928	High	114984.0	1970.0	220.0	0.111675127	479.935	416.0	4.0	412.0	0.2434982242516489	0.48	2.92	0.16	1.723331207	Low	-0.946443741	1.053957797	13.8249	22.80427002034322	4290.660052791698	234.25713463759143	1.7704053334999998	0.036771079	0.0	0.060853084	0.015850058	0.140608722	0.0	0.0	0.004168675	0.0	0.232460255	0.068153988	0.317889947	0.00062	0.0
TCGA-BB-8601	TCGA-BB-8601	84.0	male	black or african american	Alive					0	1.270471012	HPV+	1.556886228	Low	34764.0	442.0	31.0	0.070135747	234.251	188.0	6.0	182.0	0.528783295711061	0.9	1.63	0.35	0.517758056	Low	-1.83503416	1.08709053	23.865	15.923562002378077	1248.7215731010554	31.646265383046572	0.8550719849999999	0.063312561	0.0	0.208939931	0.002143562	0.070174644	0.0	0.0	0.0	0.0	0.032132333	0.0	0.134121948	0.0	0.051128232
TCGA-D6-A6EP	TCGA-D6-A6EP	62.0	male	white	Alive		424.0	Stage III	424.0	0	0.526770597	HPV-	3.293413174	High	77094.0	2123.0	75.0	0.035327367	978.293	460.0	5.0	455.0	0.4605899246704331	0.83	3.72	0.19	2.863441243	Low	0.325307008	1.623609625	2.2054	47.72122017076382	3903.037232048818	201.45742331408377	2.7314257475	0.195475918	0.0	0.0	0.012210766	0.083539403	0.013302097	0.0	0.0	0.055778618	0.0	0.001201296	0.284762081	0.040325013	0.0
TCGA-MT-A51X	TCGA-MT-A51X	30.0	male	white	Alive		242.0	Stage IVA	242.0	0	1.025556352	HPV+	1.317365269	Low	31680.0	793.0	60.0	0.075662043	156.034	133.0	0.0	133.0	0.1965163727959697	0.45	3.31	0.18	3.551552963	Low	-0.381277837	0.680849683	19.8627	53.0467165717272	6905.250648852703	588.5773696217415	2.9722650695	0.10926006	0.0	0.070337671	0.0	0.066800623	0.062599159	0.0	0.00705362	0.037876387	0.357517672	0.072269179	0.036621077	0.0	0.049503244
TCGA-P3-A5QE	TCGA-P3-A5QE	49.0	male	white	Alive		1559.0	Stage III	1559.0	0	522.2829589	HPV+	1.017964072	Low	25674.0	622.0	22.0	0.035369775	175.302	117.0	0.0	117.0	0.2813836276083467	0.71	1.99	0.0	16.06723753	High	0.085500325	-1.626471088	177.412	197.58529206843832	9484.754837501643	1669.8742090199078	5.1357016475	0.203771605	0.0	0.236125083	0.0	0.12199047	0.071539975	0.0	0.025791154	0.0	0.06018595	0.152969667	0.01536274	0.035579324	0.003842672
TCGA-CV-7236	TCGA-CV-7236	77.0	female	white	Dead	144.0	144.0	Stage IVA	144.0	1	1.333834279	HPV+	1.017964072	Low	22404.0	428.0	47.0	0.109813084	59.248	90.0	2.0	88.0	0.1381072261072261	0.26	2.07	0.11	4.235845592	Low	-0.074941046	1.41492186	60.7054	57.34374064517801	7185.376029782274	950.4746871127696	3.2201285265	0.081026536	0.0	0.281030307	0.0	0.0	0.005638485	0.0	0.105637284	0.0	0.0435526	0.119162718	0.119968687	0.008058169	0.0
TCGA-CN-6995	TCGA-CN-6995	78.0	male	white	Dead	112.0	112.0	Stage IVA	112.0	1	0.889403871	HPV-	5.868263473	High	131340.0	2472.0	178.0	0.072006472	656.324	617.0	9.0	608.0	0.265395875454913	0.37	3.7	0.25	34.30388335	High	0.37257394	-1.316922451	139.246	135.25013955017636	21809.84158148491	2382.5822106309247	4.842196552	0.189007715	0.0	0.126360091	0.019189909	0.085047537	0.042979655	0.0	0.067683925	0.00091	0.085024155	0.10558334	0.138489805	0.0	0.031175972
TCGA-P3-A6SW	TCGA-P3-A6SW	50.0	male	white	Alive		1120.0	Stage IVA	1120.0	0	25.54873833	HPV+	2.365269461	Low	57228.0	1124.0	124.0	0.110320285	120.651	300.0	12.0	288.0	0.1072453333333333	0.32	2.18	0.27	11.95589312	High	0.038323564	-1.076744576	379.909	124.04619025554996	14129.710342210945	924.9378769028164	4.8387699595	0.294067938	0.0	0.0	0.003321133	0.121678172	0.02882289	0.0	0.008089106	0.025277825	0.035619173	0.072985552	0.139728296	0.002525844	0.015931043
TCGA-P3-A5Q5	TCGA-P3-A5Q5	54.0	male	white	Alive		910.0	Stage IVA	910.0	0	113.5965434	HPV+	6.886227545	High	150108.0	2949.0	181.0	0.061376738	595.676	830.0	16.0	814.0	0.2019240677966101	0.48	2.14	0.06	33.31038215	High	0.614354599	-2.920626107	39.8948	285.9481480952952	10070.915966643584	1416.757042814069	5.798090543000001	0.247352393	0.0	0.0	0.046263327	0.104275324	0.026291129	0.0	0.0	0.081889814	0.043836129	0.055978474	0.220079571	0.047526263	0.0
TCGA-QK-A6II	TCGA-QK-A6II	52.0	male	white	Dead	284.0	284.0	Stage III	284.0	1	1.410840171	HPV+	4.431137725	High	110070.0	1880.0	110.0	0.058510638	547.014	496.0	3.0	493.0	0.2908102073365231	0.58	2.14	0.01	3.34510153	Low	0.0150284	-0.730231036	147.414	48.23968839966306	13851.362910628046	963.2203526127548	3.2651869770000004	0.134067609	0.0	0.0	0.116944355	0.0	0.0	0.0	0.134022846	0.0	0.128725297	0.052933404	0.096309398	0.0	0.009950609
TCGA-UF-A7JF	TCGA-UF-A7JF	80.0	male	white	Alive		1686.0	Stage IVA	1686.0	0	0.79193598	HPV-	2.664670659	Low	61266.0	1413.0	131.0	0.092710545	485.054	389.0	31.0	358.0	0.343036775106082	0.6	2.04	0.3	4.538765651	Low	0.215028895	-0.459399258	6.6756	50.75023733804492	8384.009022986307	335.1390686848849	3.1718914455	0.039028979	0.0	0.0	0.0	0.070541186	0.04456582	0.0	0.03581235	0.0	0.214591177	0.0	0.248695148	0.108192305	0.0
TCGA-CN-4725	TCGA-CN-4725	60.0	male	white	Alive		1157.0	Stage II	1157.0	0	1.458075135	HPV+	1.437125749	Low	25068.0	412.0	44.0	0.106796117	125.924	153.0	4.0	149.0	0.3049007263922518	0.59	3.39	0.18	0.269760309	Low	-0.841141805	0.71624259	40.1165	34.00861400993343	3326.913714412989	193.1668916685471	1.739132917	0.074743145	0.0	0.135679557	0.0	0.006151901	0.005302604	0.0	0.067162212	0.0	0.079275128	0.03440834	0.320360354	0.000616	0.0
TCGA-D6-6827	TCGA-D6-6827	55.0	female	white	Alive		568.0	Stage III	568.0	0	0.781098022	HPV-	0.329341317	Low	34488.0	960.0	124.0	0.129166667	305.443	143.0	0.0	143.0	0.3178387096774193	0.75	2.14	0.03	1.719810967	Low	-0.68462723	0.74944356	25.2399	59.17684102657136	4081.061140379741	583.0576614198069	2.88641746	0.109807051	0.0	0.161749076	0.016544146	0.028284064	0.083714172	0.0	0.0	0.0	0.038788801	0.036997275	0.155466858	0.210898521	0.0
TCGA-CV-5442	TCGA-CV-5442	76.0	female	white	Alive		2327.0	Stage IVA	2327.0	0	45.66329706	HPV+	5.868263473	High	159660.0	2866.0	207.0	0.072226099	895.638	625.0	22.0	603.0	0.3123955354028601	0.85	2.48	0.01	1.295042999	Low	-1.321856215	-0.670013795	77.5275	23.674728117688247	979.4719862497903	188.5639894327457	1.7909735585	0.10894355	0.0	0.0	0.060447674	0.218282015	0.0	0.0	0.030501985	0.0	0.167233001	0.0	0.098687803	0.0	0.002003822
TCGA-CX-7219	TCGA-CX-7219	47.0	male	black or african american	Alive		1045.0	Stage IVA	1045.0	0	1.359455999	HPV+	2.724550898	Low	82590.0	1584.0	164.0	0.103535354	440.383	404.0	4.0	400.0	0.2778441640378549	0.55	1.71	0.22	8.199864103	High	0.199041273	-0.174621576	105.365	112.7342542364462	8354.444970084945	1260.518232511704	4.0848142335	0.057626578	0.0	0.041444266	0.031360767	0.074050176	0.013470481	0.0	0.077837138	0.0	0.217440596	0.066240199	0.117987249	0.071977935	0.0
TCGA-CV-A461	TCGA-CV-A461	65.0	male	white	Dead	2064.0	2064.0	Stage III	2064.0	1	0.717926549	HPV-	15.02994012	High	329802.0	9051.0	834.0	0.092144514	1999.519	2460.0	3.0	2457.0	0.2208925099425541	0.46	2.04	0.18	36.94097399	High	0.84554896	-1.191575476	44.3248	200.8419969502484	19081.081239864237	2153.260324912312	5.460717596	0.252094543	0.0	0.0	0.004025461	0.102363495	0.077749484	0.0	0.0	0.041225964	0.073926202	0.105405237	0.198466006	0.00851989	0.003933782
TCGA-QK-A8ZB	TCGA-QK-A8ZB	68.0	male	black or african american	Alive		542.0	Stage IVA	542.0	0	0.511779831	HPV-	2.694610778	Low	50646.0	835.0	99.0	0.118562874	170.751	259.0	1.0	258.0	0.2042476076555024	0.46	1.79	0.17	1.492623184	Low	0.049108599	0.470091467	14.3142	75.25004399118518	5639.6129064822	513.0469059990853	3.1122868875	0.040837574	0.0	0.051185495	0.0	0.064395152	0.019385891	0.0	0.026942912	0.0	0.278452445	0.015555122	0.039521584	0.123063018	0.0
TCGA-QK-A6VC	TCGA-QK-A6VC	62.0	female	black or african american	Alive		600.0	Stage IVA	600.0	0	0.733275513	HPV-	5.05988024	High	120084.0	1994.0	65.0	0.032597793	224.966	502.0	4.0	498.0	0.1127649122807017	0.21	3.22	0.17	7.116165186	High	0.219466822	-1.208891504	125.68	194.59861401806768	14234.395820408088	2492.1969279970813	5.116406139	0.159841461	0.0	0.069794033	0.003742002	0.104974278	0.10744107	0.0	0.011819545	0.011865872	0.013785595	0.153577738	0.090841785	0.068003204	0.0
TCGA-BA-6872	TCGA-BA-6872	47.0	male	white	Dead	384.0	384.0	Stage IVA	384.0	1	0.958017508	HPV-	4.431137725	High	109992.0	2059.0	130.0	0.063137445	471.925	457.0	2.0	455.0	0.2290898058252427	0.58	3.18	0.25	2.188966689	Low	0.151174846	1.347791604	56.5111	60.66657883876585	6932.909870935811	498.6250689396008	3.1269760675	0.048627461	0.004917052	0.094492536	0.0	0.033551957	0.008384276	0.0	0.055015048	0.0	0.274925936	0.077554665	0.169720835	0.06002224	0.0
TCGA-CV-5439	TCGA-CV-5439	62.0	male	white	Dead	546.0	546.0	Stage II	546.0	1	0.672407934	HPV-	2.664670659	Low	54270.0	1264.0	150.0	0.118670886	341.205	230.0	5.0	225.0	0.2697272727272727	0.47	4.03	0.24	5.307380562	Low	-0.107687224	-1.021832249	94.0717	70.7411037652076	14962.625839816224	1096.7514868259266	3.888933001	0.194233841	0.0	0.039853136	0.057182122	0.12190076	0.013072489	0.0	0.0	0.046335255	0.022167232	0.154909039	0.129186002	0.03813269	0.000952
TCGA-DQ-7591	TCGA-DQ-7591	62.0	male	white	Alive		622.0	Stage IVA	622.0	0	367.5213491	HPV+	0.988023952	Low	22872.0	710.0	123.0	0.173239437	212.634	174.0	1.0	173.0	0.2990632911392404	0.73	1.95	0.01	19.71606859	High	0.062742484	-1.648145184	45.1745	209.8918327334002	10233.776135454267	2005.0221600391465	5.339125350000001	0.26051269	0.0	0.06855999	0.013264624	0.128881451	0.11676521	0.0	0.0	0.07493742	0.007416782	0.076029046	0.072895599	0.063548639	0.019399861
TCGA-CR-7386	TCGA-CR-7386	69.0	male	white	Alive					0	1.101786102	HPV+	4.221556886	High	77360.0	1285.0	95.0	0.073929961	191.663	371.0	6.0	365.0	0.1490381026438569	0.31	1.96	0.29	9.3839804	High	0.751157606	0.689776987	116.922	150.89900536117702	14314.053761047482	2119.7610140083752	4.6145172835	0.097516033	0.0	0.16096755	0.0	0.072108509	0.031104861	0.0	0.000763	0.026288149	0.082932455	0.128542377	0.257154815	0.012978385	0.0
TCGA-CV-A6K1	TCGA-CV-A6K1	65.0	male	white	Alive		685.0	Stage IVA	685.0	0	1.141109582	HPV+	13.05389222	High	425052.0	6344.0	500.0	0.078814628	1921.354	1727.0	58.0	1669.0	0.3028138691883373	0.64	1.86	0.0	10.39883497	High	-0.142566336	0.049878732	17.0216	55.992470400279615	11066.826828054463	491.4577756059224	3.5168460035	0.203687811	0.0	0.0	0.005284498	0.083509867	0.05642821	0.0	0.046282847	0.015744582	0.069135034	0.074427418	0.223822899	0.036391901	0.0
TCGA-CV-6954	TCGA-CV-6954	59.0	male	black or african american	Dead	2002.0	2002.0	Stage IVA	2002.0	1	1.302513997	HPV+	3.233532934	High	64060.0	1745.0	227.0	0.13008596	380.419	517.0	8.0	509.0	0.2178802978235967	0.49	3.06	0.11	2.79403482	Low	-0.504117192	0.459062453	45.0928	62.64945268316279	18991.94027280417	1928.941736347692	3.53146489	0.077001425	0.0	0.026321553	0.0	0.069048766	0.029195489	0.0	0.0	0.026290743	0.026002943	0.291053599	0.189183953	0.0	0.018296261
TCGA-CV-6961	TCGA-CV-6961	61.0	male	white	Dead	76.0	76.0	Stage II	76.0	1	140.8550723	HPV+	13.08383234	High	259850.0	6937.0	329.0	0.047426842	1513.75	1711.0	8.0	1703.0	0.2181824733352551	0.57	1.92	0.07	3.798421484	Low	0.274988031	0.454182276	99.7671	72.94276199052898	13003.837290531064	991.809340564688	3.357346409	0.123037607	0.0	0.09950415	0.0	0.096184669	0.0	0.0	0.017903132	0.014718092	0.0	0.034188133	0.164727204	0.0	0.0
TCGA-CQ-5325	TCGA-CQ-5325	65.0	male	white	Dead	654.0			654.0	1	0.83134481	HPV-	1.317365269	Low	33774.0	934.0	70.0	0.074946467	111.076	249.0	0.0	249.0	0.1187978609625668	0.22	2.06	0.16	31.47097565	High	1.196588961	-1.202387388	1273.6	267.4642746871702	19210.8178375438	3769.926458819676	5.8578001445	0.198284089	0.0	0.128953602	0.00887865	0.058688073	0.036390863	0.001769603	0.0	0.01179487	0.005656004	0.14013849	0.218419888	0.025957981	0.0
TCGA-CV-6003	TCGA-CV-6003	50.0	female	white	Alive		1665.0	Stage II	1665.0	0	0.793335149	HPV-	2.634730539	Low	73224.0	997.0	134.0	0.13440321	284.902	283.0	0.0	283.0	0.2854729458917835	0.56	3.5	0.08	1.958433308	Low	-0.7255253	1.251620848	76.9986	30.50057793990583	7601.330970817044	697.651837097439	2.5447560925	0.041460313	0.071333165	0.065541924	0.0	0.0	0.0	0.0	0.006313808	0.044476319	0.316082581	0.081014622	0.174311297	0.0	0.002262021
TCGA-WA-A7H4	TCGA-WA-A7H4	69.0	male	white	Alive		443.0	Stage II	443.0	0	0.437721025	HPV-	1.616766467	Low	37710.0	474.0	27.0	0.056962025	52.825	148.0	2.0	146.0	0.1112105263157894	0.18	2.12	0.4	7.293948433	Low	-0.02758918	1.287231533	35.2564	73.26653575269741	6288.456513861178	230.1369197589972	3.2270313655	0.027415261	0.017418981	0.106067226	0.0	0.036102744	0.011161059	0.0	0.008897185	0.087551713	0.285708541	0.026983604	0.153365058	0.075892991	0.0
TCGA-CN-6988	TCGA-CN-6988	47.0	male	white	Alive		318.0	Stage IVA	318.0	0	1.300023758	HPV+	3.77245509	High	124182.0	3205.0	349.0	0.108892356	896.131	716.0	0.0	716.0	0.2795168434185901	0.77	3.11	0.07	0.824676384	Low	-0.872582636	-0.19569978	25.3968	14.064339928929495	2947.2917308074407	214.19977371519587	1.3580278959999998	0.093183104	0.037074052	0.0	0.0	0.08038126	0.0	0.0	0.050321771	0.0	0.08637017	0.0	0.20647804	0.0	0.028609789
TCGA-D6-6825	TCGA-D6-6825	73.0	male	white	Alive		491.0	Stage III	491.0	0	1.613067553	HPV+	1.616766467	Low	33690.0	618.0	48.0	0.077669903	160.513	149.0	8.0	141.0	0.2593101777059774	0.42	1.93	0.02	18.38490734	High	0.900697363	-1.427199595	299.132	185.0974069793453	12470.927039493068	3067.5913247415237	5.167206088	0.180702212	0.0	0.021154473	0.042479155	0.105937072	0.038430441	0.0	0.030495207	0.0	0.102879898	0.142417792	0.247809884	0.007008964	0.0
TCGA-D6-A6EO	TCGA-D6-A6EO	44.0	male	white	Alive		759.0	Stage IVA	759.0	0	0.454250989	HPV-	2.095808383	Low	58026.0	683.0	87.0	0.127379209	258.312	164.0	7.0	157.0	0.3776491228070175	0.71	1.98	0.02	12.94120453	High	-0.593452423	-0.16511908	12.8923	30.866855990267037	4434.613666860329	364.6594994678482	2.592913095	0.034013916	0.0	0.008340225	0.0	0.122349312	0.010899316	0.0	0.077237739	0.005861141	0.144028633	0.04256356	0.199568352	0.003407493	0.0
TCGA-CV-A6JD	TCGA-CV-A6JD	82.0	female	white	Dead	182.0	182.0	Stage IVA	182.0	1	0.605807278	HPV-	2.365269461	Low	59760.0	1552.0	152.0	0.097938144	417.196	353.0	13.0	340.0	0.2686387636831938	0.6	2.06	0.02	13.82828176	High	0.409645849	0.679430256	178.556	112.18865911915763	17223.367874382613	3241.5509976667795	4.4544317305	0.146180311	0.0	0.029157623	0.000576	0.155343601	0.037388491	0.0	0.0	0.011739915	0.036650597	0.151507987	0.288613731	0.0	0.013209943
TCGA-HD-8224	TCGA-HD-8224	63.0	male	white	Dead	446.0	446.0	Stage III	446.0	1	1.265615684	HPV+	1.976047904	Low	34115.0	761.0	49.0	0.064388962	185.487	180.0	5.0	175.0	0.2434212598425196	0.64	2.1	0.11	5.617584809	Low	-0.143263321	0.045625312	113.999	35.24578337049762	4114.721905062608	282.01084963191994	2.6447040475	0.190301943	0.0	0.0	0.0	0.04149387	0.004711569	0.0	0.0	0.028212421	0.0	0.0	0.40389244	0.0	0.049197658
TCGA-CN-4742	TCGA-CN-4742	48.0	female	white	Dead	397.0	397.0	Stage IVA	397.0	1	1.77123202	HPV+	2.005988024	Low	39480.0	648.0	43.0	0.066358025	106.804	149.0	0.0	149.0	0.1645670261941448	0.3	3.29	0.09	3.822588757	Low	0.4891154	1.380475029	69.8334	65.12830556175544	6054.034367183971	584.4808082884698	3.245863382	0.031719529	0.0	0.100379241	0.0	0.011889091	0.006581704	0.0	0.064351346	0.0	0.326316595	0.014369837	0.103653505	0.181705716	0.0
TCGA-CV-7429	TCGA-CV-7429	55.0	male	white	Dead	107.0	107.0	Stage III	107.0	1	1.02476646	HPV+	1.407185629	Low	29952.0	564.0	54.0	0.095744681	133.906	121.0	0.0	121.0	0.2370017699115044	0.52	2.1	0.45	7.969283386	High	-0.494329336	1.66866208	127.768	83.35334134349074	4699.31191679846	522.4689883918395	3.2067579755	0.219569197	0.0	0.148499854	0.0	0.01130161	0.011523647	0.0	0.052859783	0.0	0.142164648	0.043108809	0.295840559	0.007633138	0.0
TCGA-P3-A5Q6	TCGA-P3-A5Q6	49.0	male	white	Dead	480.0	480.0	Stage III	480.0	1	0.981499697	HPV-	3.053892216	High	69828.0	923.0	105.0	0.11375948	249.527	270.0	4.0	266.0	0.2700508658008658	0.46	2.74	0.11	0.626332219	Low	-0.459156598	2.394374846	27.6407	40.66628834675812	7294.203574406973	318.2350296704459	2.2089158995	0.045605972	0.005748319	0.090510705	0.0	0.023410059	0.009125116	0.0	0.0	0.013548053	0.103604001	0.036780899	0.49745261	0.0	0.018880962
TCGA-P3-A5QF	TCGA-P3-A5QF	49.0	male	white	Dead	330.0	330.0	Stage IVA	330.0	1	181.0366073	HPV+	8.203592814	High	220524.0	3556.0	358.0	0.100674916	1002.196	964.0	13.0	951.0	0.2817531627776216	0.81	1.97	0.05	4.760456744	Low	-1.071019635	-1.1173221	34.0326	44.835491053627365	6338.164979746011	811.3375996619303	3.1888054020000003	0.112157945	0.0	0.0	0.0	0.141956291	0.002114938	0.0	0.0	0.054093236	0.095280025	0.09896556	0.344423149	0.0	0.0
TCGA-CN-5355	TCGA-CN-5355	64.0	male	black or african american	Alive		1278.0	Stage IVA	1278.0	0	1.325961656	HPV+	2.664670659	Low	70062.0	1446.0	120.0	0.082987552	304.237	415.0	1.0	414.0	0.2102536281962681	0.46	1.95	0.23	2.111839216	Low	0.115720769	1.462715619	82.7938	65.23553931821469	4729.127989492653	360.9348947489815	2.8606461540000003	0.034823591	0.0	0.124689458	0.0	0.035476786	0.023712175	0.0	0.053387649	0.0	0.184742785	0.0	0.124136748	0.07963745	0.0
TCGA-CR-7372	TCGA-CR-7372	45.0	male	white	Alive		759.0	Stage II	759.0	0	1.316810822	HPV+	1.347305389	Low	37170.0	887.0	92.0	0.103720406	208.439	134.0	12.0	122.0	0.2347286036036036	0.41	2.83	0.53	2.331567182	Low	0.077912967	1.152876985	31.9551	60.847469547056015	4144.416157355544	333.7893263347247	2.92383202	0.041406633	0.0	0.178633695	0.0	0.01272258	0.037731552	0.0	0.02739887	0.0	0.048657077	0.028030055	0.277587865	0.030730532	0.0
TCGA-DQ-7589	TCGA-DQ-7589	70.0	male	white	Alive					0	2.828347776	HPV+		missing													1.078779491	Low	-1.038319853	1.824359365	46.4883	31.86072138056456	2479.0810552066614	304.1647080338112	1.8807614695	0.071643057	0.023545339	0.128167965	0.0	0.07935054	0.0	0.0	0.019239762	0.0	0.093945292	0.10365589	0.162719325	0.071857144	0.0
TCGA-P3-A6T5	TCGA-P3-A6T5	79.0	female	white	Dead	882.0			882.0	1	1.20462623	HPV+	5.239520958	High	131376.0	3118.0	413.0	0.132456703	575.329	674.0	10.0	664.0	0.1844594421288874	0.42	4.31	0.3	3.517377062	Low	0.073964974	0.698886749	64.8974	46.886580401003286	7011.384141708925	413.5843764191732	3.0230767725	0.034412612	0.0	0.0	0.0	0.114262203	0.032345285	0.0	0.0	0.0466022	0.302293816	0.010652228	0.150388975	0.036412645	0.0
TCGA-CR-6478	TCGA-CR-6478	66.0	female	white	Dead	183.0	183.0	Stage IVA	183.0	1	0.794150891	HPV-	2.604790419	Low	55842.0	1199.0	60.0	0.050041701	196.878	293.0	5.0	288.0	0.164065	0.28	3.26	0.16	54.28004456	High	0.880147638	-0.937896606	890.516	194.92647963356129	23998.08926104247	3995.188693989017	5.7378815995	0.128324176	0.0	0.194398506	0.014638163	0.0	0.013450528	0.0	0.0	0.084828809	0.119672746	0.191756149	0.176533349	0.025872364	0.0
TCGA-CV-A45Y	TCGA-CV-A45Y	61.0	male	american indian or alaska native	Dead	2703.0			2703.0	1	0.880309811	HPV-	1.616766467	Low	35640.0	614.0	62.0	0.100977199	61.506	166.0	0.0	166.0	0.1000097560975609	0.5	2.05	0.33	9.160650195	High	1.228258517	0.071658758	126.792	195.691963461664	10153.674276954262	1262.119561177576	4.978766755500001	0.066026992	0.0	0.0	0.0	0.088054456	0.080604516	0.0	0.000407	0.003261519	0.202010021	0.110606553	0.120148307	0.161032381	0.0
TCGA-CR-6482	TCGA-CR-6482	62.0	male	black or african american	Alive		345.0	Stage IVA	345.0	0	93.76567091	HPV+	0.988023952	Low	27804.0	663.0	42.0	0.063348416	137.445	166.0	0.0	166.0	0.2069954819277108				12.65424914	High	0.774550987	-1.133575493	81.6743	251.94545619937648	15087.071484358035	1424.7783143160552	5.331179598	0.077347415	0.0	0.185452511	0.0	0.057698944	0.064487972	0.0	0.0	0.014130985	0.00187367	0.0807818	0.17229155	0.155486618	0.0
TCGA-F7-A624	TCGA-F7-A624	73.0	male	white	Alive		378.0		378.0	0	0.522347684	HPV-	79.76047904	High	531984.0	11943.0	1405.0	0.117642133	2748.718	3803.0	5.0	3798.0	0.2301337910247823	0.5	2.1	0.1	39.01345871	High	-0.162280929	-0.45092917	513.754	237.06263572709133	21193.624790670063	2711.481467543031	5.979270525	0.348656891	0.0	0.0	0.121928048	0.03337415	0.0	0.0	0.0	0.113852998	0.0	0.102173666	0.148667886	0.0	0.039225287
TCGA-CX-7082	TCGA-CX-7082	82.0	male	white	Dead	11.0			11.0	1	1.332278991	HPV+	2.275449102	Low	76458.0	1358.0	227.0	0.167157585	371.309	391.0	1.0	390.0	0.2732222222222222				4.232470463	Low	-0.482771202	0.336946417	35.9262	67.67384836542782	6130.334578806409	843.9137377268441		0.190870185	0.0	0.020004502	0.019050284	0.086626302	0.0	0.0	0.032174422	0.002886295	0.053177322	0.132238774	0.282894526	0.003303842	0.0
TCGA-CV-7089	TCGA-CV-7089	74.0	male	white	Dead	1972.0	1972.0	Stage IVA	1972.0	1	1.211532257	HPV+	3.892215569	High	116922.0	2656.0	224.0	0.084337349	339.438	509.0	42.0	467.0	0.1277523522770041	0.26	2.05	0.13	5.785734013	Low	0.09101931	-0.454053766	174.546	62.35982678912456	8135.391372137808	1120.9270081345303	3.6046278745	0.115630426	0.0	0.162308495	0.0	0.03036943	0.009978852	0.0	0.025445066	0.058543365	0.04530142	0.13594279	0.208922611	0.002683731	0.015166766
TCGA-CN-6996	TCGA-CN-6996	58.0	female	white	Dead	530.0			530.0	1	1.232826104	HPV+	1.317365269	Low	36876.0	639.0	41.0	0.064162754	129.665	121.0	1.0	120.0	0.2026015625	0.46	2.01	0.51	27.01895552	High	1.101309884	-1.127084538	484.185	175.49041192620157	17794.49843137248	3211.513029797086	5.120693348	0.03813234	0.0	0.174145546	0.024831477	0.063849946	0.018834395	0.0	0.031456972	0.014420929	0.122209883	0.137491838	0.24765325	0.044327144	0.0
TCGA-QK-A652	TCGA-QK-A652	60.0	male	white	Alive		645.0	Stage II	645.0	0	1.89292427	HPV+	1.22754491	Low	26844.0	630.0	60.0	0.095238095	111.955	174.0	9.0	165.0	0.1774247226624405	0.33	2.0	0.06	6.311355988	High	0.748123349	-0.63676322	109.163	106.02461819402816	10111.072365317475	1417.8689774498573	4.274944011	0.074033334	0.0	0.004290066	0.0	0.126844665	0.035387918	0.0	0.0	0.012979578	0.079539783	0.169215992	0.304922798	0.050861337	0.0
TCGA-CV-7242	TCGA-CV-7242	60.0	female	white	Alive		1095.0	Stage III	1095.0	0	1.939714851	HPV+	7.784431138	High	183498.0	2502.0	184.0	0.073541167	633.927	777.0	0.0	777.0	0.2532668797443068	0.5	1.78	0.29	20.48718696	High	0.87000735	-1.221108971	39.22315	149.67603791719134	8416.087973746478	795.373465731426	4.799598896	0.137446553	0.0	0.056144701	0.024511712	0.036204186	0.037925781	0.0	0.0	0.05557364	0.059072871	0.064280176	0.090267786	0.137595853	0.0
TCGA-TN-A7HL	TCGA-TN-A7HL	59.0	male	white	Alive		619.0	Stage IVA	619.0	0	75.23920878	HPV+	14.19161677	High	272895.0	6846.0	1047.0	0.152936021	1498.304	1739.0	12.0	1727.0	0.2188263473053892	0.47	2.0	0.01	63.34241642	High	1.009599744	-2.218443172	258.065	392.7107395386447	15966.728174978412	2688.0507018208027	6.40644133	0.241380965	0.0	0.0	0.071476284	0.116238614	0.044006663	0.0	0.04435043	0.05211915	0.026571317	0.109974151	0.165954285	0.032319817	0.0
TCGA-BA-4077	TCGA-BA-4077	45.0	female	white	Dead	1134.0			1134.0	1	203.278171	HPV+	6.946107784	High	188069.0	4346.0	336.0	0.077312471	1046.312	1007.0	5.0	1002.0	0.2406974925235794				22.08584308	High	0.711949852	-0.724789878	243.503	99.06967355225544	19502.130042321813	2590.4580512878765		0.110669018	0.0	0.06647263	0.0	0.072641232	0.035939933	0.0	0.010405945	0.031961059	0.070809119	0.249096812	0.156022188	0.036553978	0.0
TCGA-CV-A6JZ	TCGA-CV-A6JZ	68.0	male	white	Alive					0	0.666261128	HPV-	2.634730539	Low	64884.0	1123.0	90.0	0.080142476	175.817	316.0	4.0	312.0	0.1564208185053381	0.35	2.26	0.04	26.19918449	High	0.796871959	-0.775174032	200.017	181.8436162449617	19279.23484000518	2821.5801575352184	5.3553418615	0.295358926	0.0	0.0	0.02213062	0.08675416	0.045015631	0.0	0.014236638	0.025944573	0.019332957	0.118974199	0.30187794	0.025695586	0.0
TCGA-CN-5365	TCGA-CN-5365	38.0	male	white	Dead	351.0	351.0	Stage IVC	351.0	1	1.820390429	HPV+	1.916167665	Low	45918.0	1148.0	120.0	0.104529617	334.644	293.0	11.0	282.0	0.2912480417754569	1.0	3.94	0.38	7.038656103	High	-0.034569603	-0.591516769	146.392	69.92436731905642	14084.473833477425	1461.4005041452403	3.8748982555	0.177286864	0.0	0.0	0.0	0.070103512	0.012477213	0.0	0.0	0.06976346	0.055210896	0.084569585	0.268942758	0.0	0.03475428
TCGA-CV-5444	TCGA-CV-5444	64.0	male	black or african american	Alive		2437.0	Stage IVA	2437.0	0	1.661481754	HPV+	2.934131737	High	76122.0	1757.0	148.0	0.084234491	297.986	369.0	3.0	366.0	0.1695028441410694	0.27	3.39	0.23	24.10231805	High	1.192683949	0.676710295	84.0	141.9402858780352	12893.409153388791	1296.3282141962031	4.377170172	0.053851628	0.0	0.154626891	0.0	0.091243496	0.039683451	0.0	0.0	0.040935536	0.092563373	0.140749125	0.258448396	0.01493436	0.0
TCGA-CV-6934	TCGA-CV-6934	66.0	female	white	Dead	65.0	65.0	Stage IVA	65.0	1	0.986698768	HPV-	2.365269461	Low	55332.0	1062.0	63.0	0.059322034	196.835	281.0	0.0	281.0	0.1851693320790216	0.44	2.06	0.16	22.03767315	High	1.18633801	0.832054838	78.7911	172.62419022363437	11037.7156779197	1166.0198651486537	4.6495203805	0.18241853	0.0	0.126417505	0.0	0.083586857	0.017511126	0.0	0.03697307	0.025786611	0.0	0.054086659	0.093992008	0.108724435	0.0
TCGA-CV-5977	TCGA-CV-5977	66.0	male	white	Alive		1840.0	Stage III	1840.0	0	1.101061652	HPV+	1.976047904	Low	45198.0	866.0	60.0	0.069284065	236.418	198.0	1.0	197.0	0.2726851211072664	0.66	3.79	0.12	3.656339413	Low	-0.921093022	0.806638482	115.417	33.66826136654649	8411.944628324158	1912.6896405797336	2.964645324	0.00905621	0.0	0.17203168	0.0	0.016090539	0.0	0.0	0.0	0.049707975	0.137550579	0.338929547	0.129640551	0.0	0.0
TCGA-CN-4731	TCGA-CN-4731	63.0	female	white	Dead	998.0	998.0	Stage IVA	998.0	1	1.241708079	HPV+	2.694610778	Low	63702.0	946.0	117.0	0.123678647	287.067	362.0	104.0	258.0	0.3031330517423442	0.63	2.04	0.08	8.539194576	High	-0.267201184	1.202440246	13.4321	35.80534834421241	11733.119525118496	325.18225755748034	2.8856738765000003	0.101867639	0.0	0.074531152	0.0	0.065687561	0.010743903	0.0	0.075258228	0.017061837	0.194873058	0.022025229	0.070599688	0.10240317	0.0
TCGA-MT-A67F	TCGA-MT-A67F	60.0	female	white	Alive		384.0	Stage IVA	384.0	0	1.076473755	HPV+	7.904191617	High	168486.0	3125.0	425.0	0.136	398.312	791.0	7.0	784.0	0.1274190658989123	0.24	2.04	0.01	43.37674825	High	1.036709186	-2.156073374	1518.31	350.77670628135814	16663.04707227569	4487.953976361393	6.125343115	0.307390125	0.0	0.0	0.105094645	0.094034055	0.048539114	0.0	0.037253652	0.0	0.043241278	0.081940191	0.149563866	0.033376234	0.0
TCGA-CR-7388	TCGA-CR-7388	70.0	female	white	Dead	823.0			823.0	1	1.734635533	HPV+	16.67664671	High	418554.0	7221.0	882.0	0.122143747	1243.838	2145.0	10.0	2135.0	0.1722290224314594	0.4	1.96	0.23	6.275150238	High	1.100013722	-0.517208004	69.5447	161.67192675314644	7256.468097340127	590.2184375135096	4.323272171	0.073612479	0.0	0.189761081	0.017730076	0.040151529	0.008646823	0.0	0.023999509	0.0	0.039485594	0.038178304	0.136308614	0.002117715	0.043809299
TCGA-F7-8489	TCGA-F7-8489	48.0	male	white	Alive		658.0	Stage II	658.0	0	1.406534603	HPV+	3.71257485	High	68335.0	1456.0	174.0	0.119505495	170.214	374.0	6.0	368.0	0.116824982841455	0.27	1.96	0.29	19.41163859	High	0.843416156	-0.562412105	321.703	167.7225860481816	17048.641461173178	2156.6526790514454	4.937871443	0.127461065	0.0	0.196126278	0.001012305	0.099793716	0.001328905	0.0	0.00425546	0.030959364	0.061895136	0.095001497	0.195170133	0.001516235	0.010225799
TCGA-CV-7255	TCGA-CV-7255	32.0	female	white	Dead	64.0	64.0	Stage II	64.0	1	1.768107301	HPV+	2.754491018	High	80220.0	1405.0	133.0	0.094661922	288.13	409.0	0.0	409.0	0.2049288762446657	0.65	3.52	0.11	2.586139324	Low	-0.772204038	1.117508824	53.71935	15.009136933368929	4690.406634145543	342.7514814992367	1.6636299919999995	0.0	0.0	0.013023662	0.0	0.024873119	0.031129929	0.01337959	0.0	0.015693451	0.686279149	0.010236538	0.013822989	0.144952895	0.0
TCGA-CR-7380	TCGA-CR-7380	58.0	male	white	Dead	606.0	606.0	Stage III	606.0	1	1.813215288	HPV+	2.574850299	Low	52980.0	669.0	44.0	0.065769806	198.706	237.0	4.0	233.0	0.296576119402985	0.66	1.82	0.43	3.33722741	Low	0.179595739	0.973772384	80.6056	62.61207413658293	6824.091777118303	593.8013013021853	3.1383808295	0.099897348	0.0	0.191160224	0.0	0.0	0.021027238	0.0	0.008039361	0.0	0.098555312	0.021683956	0.347400529	0.020648449	0.0
TCGA-DQ-5625	TCGA-DQ-5625	52.0	female	white	Dead	1133.0			1133.0	1	0.785933076	HPV-	4.640718563	High	129816.0	2010.0	186.0	0.092537313	424.816	479.0	2.0	477.0	0.2112461461959224	0.46	2.47	0.05	63.9268455	High	0.580241255	-1.030369189	694.862	163.53768086499394	16240.114487532925	5191.397148109589	5.3222957665	0.34882678	0.0	0.0	0.044709754	0.112898666	0.028747215	0.0	0.011240933	0.050383523	0.000555	0.15438028	0.162478713	0.0	0.0
TCGA-CR-7389	TCGA-CR-7389	55.0	male	black or african american	Alive		392.0	Stage III	392.0	0	0.939778678	HPV-	2.54491018	Low	68892.0	1230.0	106.0	0.086178862	216.485	310.0	1.0	309.0	0.1758610885458976	0.41	2.58	0.35	2.504200366	Low	0.549760769	0.162651259	47.7387	78.84461623206107	10555.693602116982	311.45605792883504	3.2137763045	0.035297183	0.0	0.090771455	0.007116306	0.054846632	0.037574134	0.0	0.0	0.0	0.0	0.004570604	0.205834379	0.155190914	0.0
TCGA-RS-A6TP	TCGA-RS-A6TP	58.0	male	white	Alive		516.0	Stage II	516.0	0	152.3774083	HPV+	3.233532934	High	42032.0	902.0	138.0	0.152993348	315.703	270.0	2.0	268.0	0.3496157253599113	0.88	2.0	0.0	10.8513302	High	-0.473796091	-1.004991555	158.588	48.81272564569325	11350.561559455624	1466.2363770496158	3.605799145	0.14240384	0.0	0.0	0.0	0.186138286	0.008820718	0.0	0.0	0.116536221	0.101226465	0.25567917	0.07645315	0.0	0.001427512
TCGA-UF-A7JC	TCGA-UF-A7JC	42.0	male	white	Dead	546.0	546.0	Stage III	546.0	1	0.628630613	HPV-	1.586826347	Low	33438.0	811.0	57.0	0.0702836	285.859	167.0	0.0	167.0	0.3520431034482758	0.81	1.95	0.26	1.145795836	Low	-0.79047637	0.408176575	136.494	24.04314555696013	4026.498780510732	291.1295468337181	1.665789847	0.028522342	0.128114747	0.0	0.0	0.007987087	0.0	0.0	0.066275131	0.0	0.466819285	0.0980339	0.085360599	0.002438703	0.009029459
TCGA-CN-5373	TCGA-CN-5373	55.0	female	white	Alive		1584.0	Stage II	1584.0	0	1.311888949	HPV+	3.473053892	High	89544.0	1365.0	75.0	0.054945055	310.187	387.0	29.0	358.0	0.2270768667642752	0.47	2.02	0.07	7.546982872	Low	1.153850765	-0.657113745	886.015	151.65720019712143	11338.030274474502	2540.2471484923917	4.521622109	0.055832718	0.0	0.184224734	0.0	0.146845362	0.031745479	0.0	0.02123701	0.037644406	0.0	0.099926381	0.196122059	0.089150654	0.0
TCGA-CN-6992	TCGA-CN-6992	61.0	male	white	Alive					0	0.996470982	HPV-	8.383233533	High	190446.0	5332.0	369.0	0.069204801	1675.745	1461.0	23.0	1438.0	0.3142218263641477	0.57	3.74	0.13	3.245970751	Low	-0.378140329	0.44646382	164.248	59.44548391229206	4482.796478493846	293.8043409785437	2.7964069300000003	0.059492348	0.0	0.087809057	0.001847266	0.043283737	0.041743782	0.0	0.034300295	0.0	0.160859157	0.042029716	0.285260098	0.112380537	0.0
TCGA-BA-A4IG	TCGA-BA-A4IG	77.0	male	white	Alive					0	401.9397956	HPV+	3.263473054	High	58800.0	1751.0	229.0	0.13078241	316.96	442.0	0.0	442.0	0.1809132420091324	0.56	1.86	0.16	7.415273988	High	-0.999023888	-1.35451912	47.5189	81.71624502036235	4718.985115345432	826.6650892891797	4.0926794905	0.104214082	0.0	0.256132578	0.0	0.111288448	0.011695134	0.0	0.01542047	0.0	0.026218041	0.122953223	0.139602748	0.114480261	0.046987047
TCGA-CN-5370	TCGA-CN-5370	78.0	male	white	Dead	259.0			259.0	1	1.359007795	HPV+	2.45508982	Low	49350.0	1068.0	86.0	0.080524345	188.317	290.0	4.0	286.0	0.1761618334892422	0.44	1.97	0.26	16.86897021	High	0.709772009	0.024792647	683.354	160.19788175333466	12617.953516032278	2280.370539440652	4.523612026	0.061203942	0.0	0.168293096	0.008446927	0.031530246	0.0	0.0	0.02575612	0.0	0.056292933	0.102126295	0.367989878	0.048032777	0.0
TCGA-CN-6018	TCGA-CN-6018	85.0	female	white	Dead	580.0	580.0	Stage IVA	580.0	1	0.503067247	HPV-	2.694610778	Low	61728.0	1017.0	71.0	0.069813176	170.16	295.0	2.0	293.0	0.1671512770137524	0.31	2.67	0.06	19.06229609	High	0.521888975	0.475161059	174.043	91.85773154043468	16461.13815506576	1469.7141607962628	4.502840011	0.063859976	0.0	0.142278321	0.004723451	0.0	0.0	0.0	0.039640087	0.0	0.334276884	0.084255753	0.152263593	0.005640786	0.0
TCGA-D6-A4Z9	TCGA-D6-A4Z9	59.0	male	white	Alive		539.0	Stage IVA	539.0	0	1.059250067	HPV+	2.425149701	Low	50244.0	1406.0	110.0	0.078236131	367.32	298.0	4.0	294.0	0.2610660980810234	0.5	1.9	0.09	9.253184775	High	-0.130982141	-0.085784056	87.0388	69.52726031077685	8832.349342220756	1144.823254318091	3.5630811365	0.051522442	0.0	0.301864449	0.0	0.0	0.0	0.0	0.052809627	0.014965708	0.211626504	0.050107465	0.117693983	0.0	0.046724368
TCGA-UF-A7JO	TCGA-UF-A7JO	79.0	female	white	Dead	631.0			631.0	1	0.654298302	HPV-	4.401197605	High	104724.0	1763.0	139.0	0.078842881	322.028	435.0	16.0	419.0	0.1825555555555555	0.43	1.89	0.32	26.74968505	High	0.42327898	-1.591262698	228.869	160.3343861835198	15370.609738524192	2964.206330395616	5.1384791755	0.129983039	0.0	0.041993611	0.014016516	0.079861278	0.039213452	0.0	0.017723774	0.008371445	0.179487719	0.187186632	0.262780616	0.001182362	0.0
TCGA-CV-7261	TCGA-CV-7261	57.0	male	white	Alive		1512.0	Stage III	1512.0	0	1.483681437	HPV+	2.754491018	High	70884.0	1172.0	180.0	0.153583618	221.241	334.0	0.0	334.0	0.1886112531969309	0.52	3.35	0.45	2.37841423	Low	-0.433414333	0.634225886	54.23545	54.92484056998039	5598.839979992651	549.6761040127644	3.054694146	0.049695564	0.0	0.102153824	0.0	0.022209774	0.0	0.0	0.006701946	0.00986885	0.106837539	0.110634511	0.211557554	0.129913429	0.0
TCGA-BB-8596	TCGA-BB-8596	69.0	female	white	Alive		2161.0	Stage IVA	2161.0	0	1.400163413	HPV+	2.005988024	Low	58296.0	1028.0	186.0	0.180933852	150.774	244.0	0.0	244.0	0.1465247813411078	0.25	2.58	0.51	3.424753138	Low	0.609809758	0.766231508	61.8421	105.17960957408978	6339.023734083915	290.09307555196733	3.413890378	0.024071975	0.0	0.022763421	0.0	0.059932786	0.0399782	0.0	0.012963102	0.007737437	0.407497577	0.013815774	0.27432682	0.069697642	0.0
TCGA-CV-7099	TCGA-CV-7099	85.0	female	white	Dead	243.0	243.0	Stage II	243.0	1	2.774996719	HPV+	6.826347305	High	137215.0	3284.0	369.0	0.112362972	833.088	932.0	21.0	911.0	0.2536036529680365	0.57	2.02	0.09	18.20799296	High	0.073552924	-1.50201906	313.309	127.8015993998154	11233.816118673449	2260.7943359035726	4.422736654	0.139408089	0.0	0.037123151	0.002977601	0.060303427	0.017040894	0.0	0.034847754	0.016517862	0.171922943	0.179347083	0.195323711	0.051161207	0.0
TCGA-IQ-A6SH	TCGA-IQ-A6SH	55.0	male	black or african american	Alive		471.0	Stage IVC	471.0	0	0.619044043	HPV-	1.946107784	Low	44430.0	767.0	48.0	0.062581486	201.619	231.0	1.0	230.0	0.2625247395833333	0.53	2.63	0.29	20.01347801	High	0.109166274	-0.000843	38.3813	94.26919603353224	17460.73757584212	1491.3997340103765	4.4097788295	0.130890084	0.0	0.097101409	0.018619487	0.025417735	0.032877286	0.0	0.03250353	0.053219089	0.127909316	0.041656069	0.22591269	0.032377633	0.0
TCGA-CN-5360	TCGA-CN-5360	68.0	male	white	Alive		2169.0	Stage IVA	2169.0	0	0.996702639	HPV-	12.7245509	High	175048.0	4071.0	414.0	0.101694915	1023.883	1305.0	14.0	1291.0	0.2514447445972495	0.53	1.72	0.08	17.94238788	High	1.208631765	-1.549185991	302.111	200.0243399403143	9662.23552688662	1438.8968158867997	5.160305687	0.147237569	0.0	0.05455627	0.01366554	0.02682343	0.075364352	0.0	0.005172246	0.017060497	0.089018259	0.105786565	0.187557687	0.166831759	0.0
TCGA-BB-4224	TCGA-BB-4224	52.0	male	white	Alive					0	1.300533174	HPV+	2.095808383	Low	29820.0	700.0	88.0	0.125714286	173.973	206.0	0.0	206.0	0.2481783166904422	0.74	3.25	0.19	0.743446071	Low	-1.408547215	-0.402367198	16.9492	34.59204029778503	5005.319287292808	465.49139769119057	1.9982139995	0.030751348	0.029515448	0.0	0.0	0.10784815	0.0	0.0	0.0	0.040130357	0.181093582	0.064925607	0.102836323	0.0	0.04654263
TCGA-CV-6441	TCGA-CV-6441	60.0	male	white	Dead	292.0	292.0	Stage III	292.0	1	0.407190381	HPV-	5.598802395	High	89500.0	1411.0	153.0	0.108433735	449.253	329.0	4.0	325.0	0.3181678470254957	0.7	3.61	0.07	2.488971999	Low	-0.918462483	-0.139396602	15.6471	11.2394865151006	5684.877401930928	187.46268775073744	1.8737221025	0.059042577	0.031581009	0.002184382	0.0	0.035779753	0.0	0.0	0.0	0.0633015	0.0	0.149358244	0.133669224	0.0	0.056461369
TCGA-H7-A76A	TCGA-H7-A76A	57.0	male	white	Alive		637.0	Stage IVA	637.0	0	155.3907861	HPV+	1.616766467	Low	37290.0	842.0	75.0	0.089073634	126.034	236.0	4.0	232.0	0.1495065243179122	0.29	2.14	0.03	20.03221436	High	1.587085528	-1.062361216	40.619	290.5819913651237	14509.381642649323	1397.767117494	5.807530454999999	0.105990177	0.0	0.112649192	0.037014728	0.040710443	0.105827975	0.0	0.004527756	0.015045226	0.120056298	0.124933166	0.106262314	0.057252307	0.038761061
TCGA-CQ-5327	TCGA-CQ-5327	61.0	female	asian	Alive		1660.0	Stage IVA	1660.0	0	0.39846855	HPV-	5.568862275	High	145719.0	2722.0	234.0	0.085966201	595.573	704.0	12.0	692.0	0.2187194271024605	0.45	1.99	0.08	18.66158992	High	0.549047465	-1.476949731	160.519	112.90004602516386	15842.595690398231	2720.439847412723	4.9598107465	0.252522128	0.0	0.000795	0.028787706	0.074511319	0.042990337	0.0	0.031468436	0.005447207	0.027853837	0.136193892	0.315150138	0.0229778	0.0
TCGA-CV-7102	TCGA-CV-7102	76.0	female	white	Dead	56.0	56.0	Stage III	56.0	1	1.001574938	HPV+	3.532934132	High	117006.0	1945.0	109.0	0.056041131	357.954	407.0	4.0	403.0	0.1839434737923946	0.47	3.2	0.04	2.703072111	Low	0.040484411	1.415845129	30.4335	58.238894115307176	8573.793547798543	723.8232215934139	3.148300619	0.029116507	0.0	0.085762919	0.004614103	0.015726602	0.010337037	0.0	0.022027977	0.000604	0.322152917	0.10757062	0.327289175	0.004292943	0.0
TCGA-CN-A6V6	TCGA-CN-A6V6	59.0	male	white	Alive		635.0	Stage IVA	635.0	0	84.43232177	HPV+	1.916167665	Low	45156.0	738.0	77.0	0.104336043	174.394	181.0	2.0	179.0	0.2359864682002706	0.57	2.26	0.06	36.59437498	High	0.711565042	-2.179107586	167.971	244.2719541738758	13130.67035739127	2347.6792301451	5.612555724	0.221135321	0.0	0.0	0.08996692	0.126159271	0.04376441	0.0	0.070344187	0.0	0.024738034	0.115588488	0.093221318	0.05625177	0.0
TCGA-HD-7229	TCGA-HD-7229	60.0	male	white	Alive					0	1.108533802	HPV+	3.952095808	High	101778.0	2721.0	164.0	0.060271959	753.253	689.0	5.0	684.0	0.2767277736958119	0.57	2.17	0.02	18.58220758	High	-0.029470452	-0.84733296	485.819	85.39387045135258	13815.149942824131	1970.2113084285695	4.282597921	0.154854131	0.0	0.065479439	0.027761699	0.034144976	0.0	0.0	0.036649799	0.003488248	0.090723345	0.109637405	0.084823554	0.133494315	0.0
TCGA-CQ-6227	TCGA-CQ-6227	77.0	male	white	Dead	129.0	129.0	Stage III	129.0	1	1.299915645	HPV+	1.19760479	Low	24120.0	534.0	32.0	0.059925094	92.565	159.0	0.0	159.0	0.173018691588785	0.33	1.88	0.19	2.492511222	Low	0.180162976	1.558641641	70.2034	58.915445562505866	5887.974668215659	560.1921735450192	3.3161429315	0.048521866	0.0	0.048770577	0.0	0.024743394	0.023027899	0.0	0.0	0.014281415	0.244610795	0.119609705	0.306240566	0.017404849	0.020226335
TCGA-CN-A63W	TCGA-CN-A63W	48.0	female	white	Dead	377.0	377.0	Stage IVA	377.0	1	1.465169003	HPV+	10.4491018	High	216714.0	4213.0	323.0	0.076667458	1610.573	1185.0	0.0	1185.0	0.3821957759848125	0.8	1.85	0.38	9.206482153	High	-0.51045889	0.28025008	18.5261	42.21600467935217	8567.552683905873	991.6077651657376	3.1986770595	0.106637175	0.038649859	0.0	0.0	0.138683585	0.0	0.0	0.015335957	0.020790881	0.289574472	0.124198969	0.153363061	0.0	0.043411091
TCGA-CQ-A4C6	TCGA-CQ-A4C6	63.0	male	asian	Alive		1353.0	Stage II	1353.0	0	0.677305239	HPV-	2.664670659	Low	48970.0	1039.0	63.0	0.060635226	180.66	266.0	4.0	262.0	0.1737115384615384	0.36	2.23	0.13	11.09355611	High	0.113618198	0.045517432	386.868	111.61573930420354	13130.846131952252	2739.3932275064985	4.2226098375	0.100731379	0.0	0.091949556	0.024285084	0.064912804	0.00416075	0.0	0.06350406	0.00380725	0.142902322	0.205320927	0.163677894	0.017419546	0.0
TCGA-CN-4726	TCGA-CN-4726	68.0	male	white	Dead	142.0			142.0	1	0.578316616	HPV-	1.467065868	Low	37040.0	554.0	39.0	0.070397112	130.563	153.0	4.0	149.0	0.2352486486486486	0.48	1.98	0.03	1.415145114	Low	-0.661206078	0.546967571	82.3308	29.334803276682187	5799.546270607821	413.11121686262686	2.3699361535	0.041365215	0.0	0.160360922	0.0	0.006544235	0.0	0.0	0.0	0.0	0.037127025	0.000197	0.161125891	0.0060949	0.0
TCGA-CV-7247	TCGA-CV-7247	55.0	male	white	Dead	577.0	577.0	Stage II	577.0	1	1.487414887	HPV+	1.766467066	Low	62928.0	1044.0	115.0	0.110153257	199.676	243.0	0.0	243.0	0.1910775119617224	0.46	4.96	0.39	1.219635459	Low	-0.895520161	1.584473463	25.495	20.110550736791588	4045.029154774165	316.6141866853963	1.6707095399999998	0.003674307	0.0	0.203516217	0.0	0.0	0.0	0.0	0.051693585	0.0	0.565269282	0.03183263	0.106602301	0.004626197	0.0
TCGA-KU-A66S	TCGA-KU-A66S	69.0	female	white	Dead	406.0			406.0	1	1.189849663	HPV+	13.53293413	High	326082.0	6063.0	430.0	0.070921986	1496.796	1599.0	8.0	1591.0	0.2468331134564644	0.78	2.07	0.01	8.196738657	High	0.131316814	0.425571659	25.8496	95.5468923947784	5130.499671934091	450.2235685905932	3.620030751	0.083765716	0.01648055	0.0	0.0	0.132308373	0.026819434	0.039931341	0.0	0.0	0.245546257	0.014683011	0.274437572	0.0	0.05455688
TCGA-D6-8568	TCGA-D6-8568	62.0	male	white	Alive		759.0	Stage II	759.0	0	1.218177812	HPV+	2.994011976	High	57370.0	1204.0	163.0	0.13538206	226.517	320.0	0.0	320.0	0.1879809128630705	0.38	2.08	0.06	3.767480383	Low	0.190785236	0.442874507	88.4666	79.07271383431677	8589.868910250243	935.656235283264	3.548803559	0.051964316	0.0	0.217961004	0.0	0.000995	0.0	0.0	0.098820658	0.0	0.031940162	0.063159183	0.163419701	0.016111776	0.0
TCGA-CR-6491	TCGA-CR-6491	60.0	male	black or african american	Alive					0	1.251046682	HPV+	3.263473054	High	101148.0	2031.0	202.0	0.099458395	589.861	417.0	4.0	413.0	0.2902859251968503	0.75	1.96	0.25	6.346890708	High	-0.091866082	0.670375101	20.4305	60.4324096696543	5613.6209027485575	689.6491925275641	3.514855253	0.210277718	0.0	0.035560624	0.0	0.089185331	0.027318121	0.0	0.038119789	0.008741734	0.176361682	0.119156697	0.100886956	0.0	0.0
TCGA-CN-A49A	TCGA-CN-A49A	60.0	male	white	Dead	526.0			526.0	1	1.426722758	HPV+	2.994011976	High	39616.0	610.0	122.0	0.2	150.365	208.0	0.0	208.0	0.2460965630114566	0.55	3.35	0.19	0.68698476	Low	-0.600492714	1.944335394	30.5449	34.68685797419648	3409.5777572013203	346.14694141266875	1.7710779785	0.063784058	0.0	0.090429982	0.0	0.100373503	0.019630725	0.0	0.0	0.003823542	0.322094039	0.0	0.06652852	0.120509857	0.0
TCGA-CN-A641	TCGA-CN-A641	47.0	male	white	Alive		367.0	Stage IVA	367.0	0	1.291182346	HPV+	5.299401198	High	110364.0	1964.0	136.0	0.069246436	639.964	602.0	3.0	599.0	0.3256814249363868	0.67	1.98	0.16	0.647723503	Low	-0.734884059	-0.409019636	23.0263	30.84148941174081	4076.944786850762	187.78117810223225	2.069429961	0.005854417	0.042339595	0.008445385	0.031370516	0.131850494	0.0	0.001942617	0.0	0.0	0.107132263	0.046349296	0.252789079	0.0	0.025617104
TCGA-CV-7411	TCGA-CV-7411	64.0	female	white	Dead	2717.0	2717.0	Stage IVA	2717.0	1	1.138971497	HPV+	2.844311377	High	56256.0	1259.0	87.0	0.069102462	226.926	320.0	0.0	320.0	0.1800999999999999	0.24	4.0	0.0	1.916999552	Low	0.155238758	0.452328612	67.4814	52.94809168729456	4943.391570847757	586.5296675650161	3.2335521645000003	0.155913134	0.0	0.011362616	0.0	0.049197872	0.029677588	0.0	0.0	0.0	0.328895866	0.015279769	0.105261188	0.084396349	0.0
TCGA-IQ-7632	TCGA-IQ-7632	68.0	female	white	Alive		441.0	Stage IVA	441.0	0	1.041646774	HPV+	1.167664671	Low	30195.0	995.0	61.0	0.061306533	90.907	222.0	0.0	222.0	0.0912720883534136	0.24	1.74	0.57	0.577903295	Low	-0.682315483	0.420834586	31.7634	27.823537114895487	4553.082488030344	536.6921989423073	2.663494357	0.106762591	0.0	0.042233328	0.0	0.037572153	0.0	0.0	0.09066764	0.0	0.213756344	0.068148942	0.0	0.0	0.065948768
TCGA-CN-A6UY	TCGA-CN-A6UY	57.0	male	white	Alive		713.0	Stage IVA	713.0	0	182.5659505	HPV+	0.928143713	Low	18210.0	294.0	27.0	0.091836735	127.479	93.0	1.0	92.0	0.4321322033898305	0.85	2.02	0.05	40.96727421	High	0.510916817	-1.166378915	66.1521	160.72500921478982	18616.586646645384	1374.971840620213	5.4397436715	0.410543153	0.0	0.0	0.031076096	0.093500766	0.135833744	0.0	0.0	0.073791111	0.050826346	0.014107874	0.068177189	0.006945765	0.0
TCGA-CN-A63Y	TCGA-CN-A63Y	46.0	male	white	Alive		504.0	Stage I	504.0	0			4.011976048	High	88614.0	1897.0	144.0	0.075909331	376.274	440.0	14.0	426.0	0.1982476290832455	0.42	1.96	0.0		missing
TCGA-CN-5367	TCGA-CN-5367	60.0	female	white	Dead	352.0	352.0	Stage IVA	352.0	1	1.493251031	HPV+	2.694610778	Low	45470.0	725.0	38.0	0.052413793	139.856	174.0	1.0	173.0	0.1926391184573002	0.55	2.1	0.28	1.001248444	Low	-0.654084579	0.798728785	14.6703	44.34490921885229	8667.724893204642	759.8687465577185	2.6506235215	0.023986598	0.0	0.134189801	0.0	0.00893394	0.0	0.0	0.051139841	0.0	0.183292833	0.07856984	0.218952695	0.009381561	0.0
TCGA-CR-7364	TCGA-CR-7364	66.0	male	white	Alive		1435.0	Stage III	1435.0	0	1.510784	HPV+	11.61676647	High	272820.0	5689.0	517.0	0.090877131	1546.169	1525.0	11.0	1514.0	0.2717344463971881	0.54	1.87	0.06	2.514811037	Low	-0.349997595	-0.196683292	61.3183	56.07911313243665	4238.302657707799	278.54267998559385	2.996784676	0.025682245	0.0	0.170954796	0.027765499	0.069024523	0.011785949	0.0	0.037486158	0.0	0.032800904	0.039635768	0.184099488	0.0	0.0
TCGA-DQ-7594	TCGA-DQ-7594	47.0	male	white	Alive					0	149.837394	HPV+		missing													15.98503502	High	0.213886115	-1.843899381	95.0017	175.6831308063641	9534.149051507487	2282.0008130758924	5.1241527875	0.141376664	0.0	0.001531181	0.007873263	0.171499479	0.002806031	0.0	0.032315796	0.0	0.0	0.185615354	0.134296773	0.163650962	0.0
TCGA-CV-7434	TCGA-CV-7434	64.0	male	white	Dead	218.0	218.0	Stage III	218.0	1	2.018758206	HPV+	2.215568862	Low	54132.0	1156.0	118.0	0.102076125	393.323	227.0	11.0	216.0	0.3399507346585998	0.71	2.25	0.02	11.66043738	High	-0.457652956	0.097903559	431.0817	56.69848049586486	9201.19742391347	2097.449771078192	3.413182277	0.138347918	0.0	0.181446505	0.0	0.028581551	0.0	0.0	0.0266261	0.066992714	0.0	0.19964684	0.263438426	0.0	0.0
TCGA-QK-A6VB	TCGA-QK-A6VB	66.0	male	white	Alive					0	0.420366518	HPV-	12.1257485	High	371022.0	7179.0	616.0	0.085805823	2041.665	1981.0	5.0	1976.0	0.2843544568245125	0.78	3.33	0.1	0.890754641	Low	-1.508065198	0.725367718	10.7412	16.563368896953424	2773.821463459918	200.5914533327896	1.1197746460000002	0.021822295	0.0	0.0	0.0	0.109057025	0.0	0.0	0.0	0.02532979	0.540402334	0.013167159	0.18576162	0.0	0.038994559
TCGA-D6-6824	TCGA-D6-6824	61.0	male	white	Alive		77.0	Stage IVA	77.0	0	1.467320329	HPV+	1.017964072	Low	34488.0	756.0	69.0	0.091269841	54.693	247.0	0.0	247.0	0.0722496697490092	0.68	2.0	0.05	19.10661099	High	0.748162038	-0.618856179	77.0645	119.49894087853792	10391.259403059234	1049.4212510262344	4.522001739	0.06267613	0.0	0.205105943	0.0	0.037767318	0.016975741	0.0	0.021967491	0.032435913	0.060335831	0.073397248	0.22342244	0.117463177	0.0
TCGA-CQ-6218	TCGA-CQ-6218	52.0	female	white	Alive		1253.0	Stage III	1253.0	0	0.845708614	HPV-	3.083832335	High	66672.0	1251.0	152.0	0.121502798	241.919	363.0	21.0	342.0	0.1932260383386581	0.49	1.95	0.03	5.549662356	Low	0.112382068	0.081135241	90.1397	81.03192379150002	9226.730622657977	1712.7147077578113	3.98154482	0.066351579	0.0	0.131889109	0.018919374	0.028753575	0.0	0.0	0.020348992	0.0	0.106310622	0.090948908	0.31811195	0.027397262	0.0
TCGA-C9-A47Z	TCGA-C9-A47Z	72.0	female	asian	Dead	191.0	191.0	Stage III	191.0	1	1.508570306	HPV+	3.083832335	High	66816.0	1934.0	195.0	0.100827301	557.641	473.0	13.0	460.0	0.2881865633074935	0.66	3.57	0.1	3.877562405	Low	-0.481155522	-0.183979594	740.238	54.11648711594681	7331.062271552794	2138.7604381191013	3.214257781	0.080736891	0.0	0.034979569	0.0025713	0.119719961	0.0	0.0	0.0	0.079021696	0.193719997	0.12491742	0.182201626	0.02018708	0.0
TCGA-CV-5431	TCGA-CV-5431	73.0	male	white	Dead	522.0	522.0	Stage IVA	522.0	1	1.966763027	HPV+		missing													14.39853375	High	0.666640262	0.014270766	163.646	244.37564966028785	11312.295106043446	1272.0511204747793	5.302627166	0.143059347	0.0	0.151487446	0.0	0.11835295	0.055110779	0.0	0.0	0.062629648	0.102799452	0.114452628	0.047055997	0.00058	0.012198486
TCGA-CV-A45Q	TCGA-CV-A45Q	69.0	female	white	Dead	5152.0	5152.0	Stage IVC	5152.0	1	4.583186317	HPV+	8.053892216	High	158460.0	4909.0	301.0	0.06131595	1269.472	966.0	41.0	925.0	0.2585482688391038	0.54	2.11	0.01	3.118278967	Low	0.02303843	0.005799456	151.888	19.9228343524127	7151.751923209031	315.7182879873517	2.7587291350000003	0.103799132	0.0	0.037304026	0.077057969	0.051027912	0.0	0.0	0.069513769	0.022929773	0.202363784	0.070398378	0.216689006	0.0	0.05161206
TCGA-CQ-5332	TCGA-CQ-5332	87.0	male	white	Dead	317.0	317.0	Stage III	317.0	1	1.011047757	HPV+	3.71257485	High	79536.0	1446.0	94.0	0.065006916	527.228	412.0	11.0	401.0	0.3643593642017967	0.64	3.61	0.22	1.303915157	Low	-0.666385108	1.589960617	35.3122	51.242613387825344	2710.2740863886534	272.47358914653614	2.5964716875	0.032274731	0.0	0.098039755	0.001056298	0.025678664	0.016256286	0.0	0.04347086	0.0	0.345701099	0.011859588	0.239875511	0.00836483	0.0
TCGA-CV-7435	TCGA-CV-7435	57.0	female	white	Dead	4680.0	4680.0	Stage IVA	4680.0	1	1.116096157	HPV+	2.395209581	Low	24576.0	370.0	20.0	0.054054054	88.761	121.0	1.0	120.0	0.2392479784366576	0.39	3.4	0.04	12.24354982	High	0.584580579	0.764252001	73.805	98.91860707120802	7537.634558078331	912.2240915044176	3.839925789	0.036198191	0.0	0.100329882	0.007372703	0.01363969	0.02149857	0.0	0.032631581	0.0	0.283351011	0.056447122	0.268324413	0.041333106	0.0
TCGA-CV-7440	TCGA-CV-7440	38.0	male	white	Dead	675.0	675.0	Stage II	675.0	1	2.008975102	HPV+	5.778443114	High	129960.0	2730.0	206.0	0.075457875	711.76	703.0	0.0	703.0	0.2606224826071036	0.45	3.38	0.24	3.727090886	Low	-0.464273491	0.536593213	63.72375	34.79332481021245	6934.215651046895	531.140802939956	2.9995421185	0.03871487	0.0	0.171395282	0.003857243	0.066413764	0.047725756	0.0	0.066356243	0.0	0.057818644	0.005126014	0.170099622	0.0	0.0
TCGA-CN-A6V7	TCGA-CN-A6V7	40.0	male	white	Alive		594.0	Stage IVA	594.0	0	75.15241392	HPV+	1.137724551	Low	24696.0	662.0	55.0	0.083081571	312.328	134.0	3.0	131.0	0.4710829562594268	0.89	1.91	0.06	5.711026188	Low	-0.666653243	-1.187274433	38.6911	66.6914127749632	3492.0558825375765	479.8877693310751	3.548939999	0.241433776	0.0	0.0	0.037570255	0.191411675	0.006611725	0.0	0.019827846	0.009374435	0.0	0.068492241	0.157079401	0.038626709	0.0
TCGA-QK-AA3J	TCGA-QK-AA3J	69.0	male	black or african american	Alive		466.0	Stage I	466.0	0	0.808862218	HPV-	3.023952096	High	46685.0	582.0	64.0	0.109965636	222.736	203.0	3.0	200.0	0.3820514579759863	0.75	1.95	0.13	16.86137168	High	-0.559743359	-0.846353419	17.4001	65.61296845295062	6142.621766837253	542.2964627355583	3.409502557	0.192648283	0.0	0.064647025	0.012207244	0.127915485	0.041860523	0.0	0.004631056	0.028952731	0.0	0.051753729	0.137795278	0.0	0.022535483
TCGA-DQ-7593	TCGA-DQ-7593	58.0	male	white	Alive		1224.0	Stage IVA	1224.0	0	168.9301182	HPV+	1.616766467	Low	11268.0	193.0	19.0	0.098445596	32.06	62.0	7.0	55.0	0.1652577319587629	0.38	1.91	0.09	20.0384637	High	0.814337826	-2.255389032	104.911	360.71324908118976	9962.106210945907	1367.502475909837	5.8019042375000005	0.114687888	0.0	0.134950565	0.0	0.149131371	0.063099555	0.0	0.0	0.041317913	0.027236392	0.035933604	0.054171215	0.094982609	0.119472076
TCGA-CR-7390	TCGA-CR-7390	67.0	male	white	Alive		1508.0	Stage III	1508.0	0	1.340150357	HPV+	3.233532934	High	104232.0	1853.0	211.0	0.113869401	358.511	481.0	3.0	478.0	0.1933716289104639	0.47	3.49	0.11	0.445084141	Low	-0.487773348	1.453621894	26.0138	31.38932965669653	3451.7409698783194	82.86733327309008	1.477800934	0.0	0.057902201	0.125274668	0.0	0.0	0.0	0.0	0.0	0.015409696	0.316865404	0.0	0.178665243	0.0	0.0
TCGA-CQ-A4CB	TCGA-CQ-A4CB	59.0	male		Alive		893.0	Stage II	893.0	0	0.831516023	HPV-	2.425149701	Low	60948.0	1163.0	46.0	0.03955288	206.072	227.0	1.0	226.0	0.1770378006872852	0.37	1.93	0.02	2.970488081	Low	-0.003023401	0.982563248	88.8996	74.03998426587356	9756.89455762031	827.4503258862494	3.576860066	0.024039647	0.0	0.159296748	0.0	0.029773407	0.0	0.0	0.015912541	0.002253076	0.063453049	0.124620364	0.175184424	0.074370968	0.0
TCGA-UF-A7JJ	TCGA-UF-A7JJ	68.0	male		Alive		549.0	Stage IVA	549.0	0	0.495937079	HPV-	2.215568862	Low	65304.0	1591.0	131.0	0.082338152	192.099	357.0	23.0	334.0	0.1206652010050251	0.24	1.79	0.63	12.82556076	High	1.396029846	0.026924646	56.5471	182.74055235911848	13524.642238141409	1217.957425610184	4.9663459225	0.162023651	0.0	0.087055652	0.019062148	0.05104488	0.012938575	0.0	0.015170132	0.0	0.175188388	0.066839949	0.19933851	0.0	0.029861573
TCGA-CN-6994	TCGA-CN-6994	67.0	male	white	Alive		1183.0	Stage IVA	1183.0	0	2.144535746	HPV+	2.844311377	High	71736.0	1089.0	78.0	0.071625344	225.038	249.0	5.0	244.0	0.2064568807339449	0.58	3.69	0.09	5.216022164	Low	0.274964618	0.843468639	55.4692	59.877638167427264	5740.428263464759	413.5535766637863	2.992197887	0.025044317	0.0	0.035548519	0.0	0.074983899	0.035433881	0.0	0.004770607	0.02790365	0.36453356	0.014957605	0.254962469	0.0	0.006850374
TCGA-CR-5247	TCGA-CR-5247	48.0	male	black or african american	Alive		358.0	Stage III	358.0	0	1.158661652	HPV+	1.886227545	Low	48690.0	1067.0	140.0	0.131208997	359.956	266.0	7.0	259.0	0.3370374531835206	0.64	3.3	0.42	1.050044158	Low	-0.8306536	3.074217501	6.2926	7.145349987927892	3517.927822921672	109.18703122428536	1.0072226	0.012880778	0.049989795	0.071734911	0.0	0.023483662	0.0	0.0	0.019298103	0.0	0.533426614	0.005136162	0.088469624	0.013589349	0.0
TCGA-CN-6023	TCGA-CN-6023	73.0	male	white	Alive					0	0.68623204	HPV-	2.694610778	Low	52200.0	1090.0	102.0	0.093577982	270.724	269.0	1.0	268.0	0.2481429880843263	0.36	2.74	0.28	15.98448103	High	-0.081189261	-1.173491666	529.773	181.77141501119075	9000.900702657094	868.1098582341949	4.8295919455	0.34944256	0.0	0.0	0.002158187	0.106596133	0.068660151	0.0	0.014192997	0.01052906	0.00481791	0.080292474	0.234058468	0.007965159	0.034185616
TCGA-CQ-A4C9	TCGA-CQ-A4C9	56.0	male		Alive					0	0.773965189	HPV-	2.335329341	Low	52974.0	1311.0	76.0	0.057971014	239.993	366.0	10.0	356.0	0.182921493902439	0.41	4.28	0.4	1.684709682	Low	-0.095923804	0.322698179	72.9702	38.26021535576098	5139.077832617111	260.0364657478627	2.6832819860000003	0.032556922	0.0	0.032164944	0.0	0.075962635	0.008544066	0.0	0.032354507	0.0	0.124852924	0.013458328	0.315404489	0.124078989	0.0
TCGA-BA-5558	TCGA-BA-5558	65.0	male	white	Alive		1995.0	Stage IVA	1995.0	0	2.535474093	HPV+	3.562874251	High	75276.0	1451.0	123.0	0.084769125	324.262	441.0	8.0	433.0	0.2233209366391184	0.45	2.02	0.06	11.9662566	High	0.521910781	-0.963865917	90.4298	108.16355887559762	9417.518686898198	1204.2406533366698	4.1604369315000005	0.060658025	0.0	0.167046514	0.056611553	0.01533485	0.034878847	0.0	0.077842837	0.0	0.170955401	0.065598342	0.153850877	0.017585199	0.0
TCGA-CV-A6JT	TCGA-CV-A6JT	65.0	male	white	Alive		852.0	Stage II	852.0	0	1.73903175	HPV+	1.407185629	Low	27300.0	509.0	43.0	0.084479371	130.192	133.0	7.0	126.0	0.255278431372549	0.5	2.03	0.02	5.077787426	Low	0.980028629	0.484516904	58.7403	111.50854634290528	10994.543647293443	974.2562618137132	3.9485114025	0.156189045	0.0	0.0	0.014671285	0.083807691	0.071343895	0.0	0.0	0.042807115	0.11571214	0.024538329	0.259667271	0.0	0.074159232
TCGA-MT-A51W	TCGA-MT-A51W	52.0	female	white	Alive		437.0	Stage I	437.0	0	1.011785397	HPV+	1.766467066	Low	40500.0	742.0	53.0	0.071428571	106.246	217.0	1.0	216.0	0.1429959623149394	0.22	3.59	0.04	10.97196485	High	-0.137774758	-0.430978292	159.03	66.03142353961279	10453.589821255438	1753.5432167444849	3.788926984	0.165495431	0.0	0.079352087	0.0	0.07610276	0.0	0.0	0.014438195	0.017905598	0.177516605	0.199851959	0.073906985	0.0	0.0
TCGA-CQ-7071	TCGA-CQ-7071	76.0	female	white	Alive		1311.0	Stage IVA	1311.0	0	0.741650042	HPV-	12.00598802	High	270012.0	6080.0	707.0	0.116282895	1603.614	1740.0	8.0	1732.0	0.2637089294523927	0.54	2.0	0.03	9.657836232	High	-0.433124393	0.210925448	162.319	103.64387239727306	10171.353740727673	2002.979548402193	4.2469638085	0.119505615	0.0	0.072356827	0.013725975	0.070633326	0.028752338	0.0	0.010797735	0.00929348	0.047996712	0.196918438	0.232490334	0.0	0.0
TCGA-CN-A49B	TCGA-CN-A49B	71.0	male	white	Alive		904.0	Stage III	904.0	0	0.832058801	HPV-	2.45508982	Low	58548.0	1289.0	101.0	0.078355314	349.757	356.0	1.0	355.0	0.2711294573643411	0.66	2.09	0.32	13.31287261	High	0.203378951	-0.942934683	133.72	147.0027274887891	15861.48009403034	1887.1775849950527	4.6643159095	0.142200622	0.0	0.041856349	0.04425649	0.129412586	0.016501695	0.0	0.039648843	0.0	0.033632646	0.116519869	0.313328174	0.024177273	0.0
TCGA-CV-A465	TCGA-CV-A465	24.0	male	white	Dead	215.0	215.0	Stage II	215.0	1	1.482231682	HPV+	0.958083832	Low	17292.0	375.0	53.0	0.141333333	73.501	117.0	8.0	109.0	0.1954813829787234	0.33	3.73	0.28	0.778894589	Low	-0.431614676	-0.080177236	14.9562	31.352429477840683	4761.560131966642	440.8913332771901	2.0902153105	0.025275395	0.034950611	0.009330155	0.0	0.063494178	0.0	0.0	0.0	0.036640461	0.164968729	0.112096254	0.134520974	0.0	0.0
TCGA-BA-4075	TCGA-BA-4075	49.0	male	black or african american	Dead	283.0	283.0	Stage IVA	283.0	1	0.437487091	HPV-	3.74251497	High	90918.0	840.0	69.0	0.082142857	157.973	268.0	0.0	268.0	0.1878394768133175				1.035910957	Low	-1.521335991	1.061358638	211.711	27.9058151870988	5540.380464541831	166.92549507054338		0.019371484	0.001332657	0.188985431	0.0	0.0	0.0	0.0	0.111289621	0.0	0.096807956	0.004780716	0.163943024	0.0	0.006830456
TCGA-BA-5556	TCGA-BA-5556	58.0	female	white	Alive		725.0	Stage II	725.0	0	1.859542574	HPV+	3.443113772	High	75126.0	1681.0	183.0	0.108863772	220.35	505.0	7.0	498.0	0.1310047562425683	0.3	2.15	0.25	40.33610853	High	1.316666714	-1.63334987	377.868	200.1311913129132	16925.645417337284	3841.681639616372	5.595553827	0.246359697	0.0	0.038715292	0.014823876	0.076883134	0.057287199	0.0	0.116826753	0.0	0.000134	0.10679719	0.224377979	0.045976659	0.0
TCGA-CN-6013	TCGA-CN-6013	56.0	male	white	Dead	727.0			727.0	1	1.096915305	HPV+	4.371257485	High	101868.0	1759.0	169.0	0.096077317	351.605	480.0	6.0	474.0	0.1997755681818181	0.51	2.34	0.13	23.36618015	High	1.238473795	-2.89145746	499.201	215.637712596997	22355.372542209992	2449.1307066663094	5.386761622	0.153506176	0.0	0.091940115	0.045940023	0.099625155	0.016734388	0.0	0.070977541	0.023975617	0.065270021	0.100770348	0.213269355	0.016983085	0.0
TCGA-CN-4728	TCGA-CN-4728	56.0	male	white	Alive		1724.0	Stage IVA	1724.0	0	1.334658697	HPV+	3.233532934	High	88026.0	1469.0	66.0	0.044928523	197.886	298.0	13.0	285.0	0.1346163265306122	0.24	2.27	0.48	5.381655345	Low	1.236866632	0.058996328	183.234	183.45692218990928	10537.371111284374	1008.105061180602	4.4555338135	0.052795584	0.0	0.083097738	0.0	0.04265518	0.039537696	0.0	0.035299567	0.0	0.328529628	0.054249986	0.311720754	0.010768546	0.010151387
TCGA-BA-6870	TCGA-BA-6870	60.0	female	black or african american	Dead	451.0	451.0	Stage IVC	451.0	1	0.913044515	HPV-	2.574850299	Low	43960.0	827.0	106.0	0.128174123	146.584	301.0	0.0	301.0	0.1770338164251207	0.32	3.64	0.15	2.811811731	Low	0.427560475	0.335159185	24.9441	90.49699781617387	10071.130896638932	261.1713975664292	3.5230154725	0.073453676	0.0	0.116076579	0.0	0.053158291	0.03000758	0.0	0.0	0.042341843	0.080742686	0.011974047	0.064132615	0.0	0.174727117
TCGA-T2-A6X2	TCGA-T2-A6X2	82.0	male	white	Alive		987.0	Stage III	987.0	0	0.596775004	HPV-	9.011976048	High	205008.0	3185.0	285.0	0.089481947	957.248	855.0	11.0	844.0	0.3004544883866918	0.62	2.14	0.03	18.13808198	High	0.081145824	-0.130174802	103.21	72.73364698588645	12059.17392339422	2588.8024411004853	4.2330155465	0.230524552	0.0	0.0	0.016940034	0.105362806	0.009150087	0.0	0.0561955	0.047792019	0.0	0.234075865	0.219459832	0.001515187	0.0
TCGA-4P-AA8J	TCGA-4P-AA8J	66.0	male	black or african american	Alive		102.0	Stage IVA	102.0	0	1.165071596	HPV+	3.473053892	High	70830.0	1257.0	104.0	0.082736675	180.388	387.0	8.0	379.0	0.1433926868044515	0.36	1.96	0.23	7.269469071	High	1.090497522	1.49151901	53.6127	108.60363107371754	11842.346970113793	766.2679386637479	4.312270447	0.074345494	0.0	0.050983451	0.0	0.04242296	0.046813103	0.0	0.047125577	0.0	0.231206667	0.060685104	0.173705593	0.070810509	0.0
TCGA-CN-A497	TCGA-CN-A497	63.0	male		Alive		1065.0	Stage IVA	1065.0	0	0.844341958	HPV-	12.93413174	High	206028.0	3651.0	226.0	0.061900849	1163.843	1084.0	8.0	1076.0	0.3186864731653888	0.67	1.89	0.09	8.771052669	High	0.056320801	-0.127814434	45.858	100.6649518702331	6050.645611843001	490.7891842069553	3.4533191985	0.054533552	0.0	0.213842711	0.011225508	0.173338012	0.0	0.0	0.042932555	0.0	0.051845257	0.033310837	0.116345282	0.029831532	0.0
TCGA-HD-A4C1	TCGA-HD-A4C1	41.0	female	black or african american	Alive		11.0	Stage IVA	11.0	0	0.830971604	HPV-	5.269461078	High	109284.0	2020.0	154.0	0.076237624	563.684	526.0	5.0	521.0	0.2789134092033646	0.6	2.01	0.0	4.112312782	Low	-0.740938596	0.61544161	188.014	37.34667847360594	7001.485647042415	899.8462168055098	2.8464842605	0.113295385	0.0	0.058109242	0.000716	0.050425733	0.006212488	0.0	0.03920738	0.005971974	0.117084964	0.221345873	0.111627237	0.0	0.0
TCGA-CQ-5324	TCGA-CQ-5324	59.0	male	white	Alive		1593.0	Stage IVA	1593.0	0	0.822991315	HPV-	1.886227545	Low	45690.0	818.0	53.0	0.064792176	330.373	199.0	7.0	192.0	0.4033858363858363	0.68	2.02	0.03	12.22192815	High	-0.019558732	0.411610833	95.3289	77.0445267063753	7248.575562535097	1534.1426323560024	3.996206524	0.191527507	0.0	0.057483959	0.003632762	0.102921025	0.017612103	0.0	0.027799595	0.017853154	0.09767458	0.179526564	0.203578695	0.004069696	0.0
TCGA-CV-7238	TCGA-CV-7238	69.0	female	white	Alive		2727.0	Stage II	2727.0	0	1.334618007	HPV+	1.407185629	Low	91536.0	2123.0	247.0	0.116344795	217.953	448.0	2.0	446.0	0.102614406779661	0.25	2.11	0.4	10.49332508	High	0.959117498	-0.385613293	62.29535	137.19029748936026	9814.16574865324	1263.891871869815	4.6151996980000005	0.078655216	0.0	0.131188477	0.0	0.0	0.031267713	0.0	0.018206807	0.0	0.0	0.0	0.119602494	0.134428027	0.0
TCGA-F7-A50I	TCGA-F7-A50I	72.0	male	white	Alive		92.0		92.0	0	1.246581667	HPV+	3.80239521	High	89298.0	2208.0	243.0	0.110054348	426.006	554.0	1.0	553.0	0.1928501584427342	0.26	3.9	0.14	5.120909276	Low	-0.336794017	0.156108204	228.216	97.16314991284176	7222.923843947408	1486.3120257823482	3.9359215365	0.168515877	0.0	0.014260233	0.0	0.077911381	0.017341334	0.0	0.0	0.059322141	0.100042218	0.152283503	0.123838503	0.000449	0.0
TCGA-F7-A61S	TCGA-F7-A61S	62.0	male	white	Alive		576.0		576.0	0	1.126598177	HPV+	2.754491018	High	62202.0	1384.0	51.0	0.036849711	281.875	333.0	15.0	318.0	0.2035198555956678	0.51	2.16	0.32	24.25818993	High	-0.110278362	-0.850809541	218.313	111.332048052768	17213.67704317792	2131.278577759045	4.8117845	0.15959893	0.0	0.0	0.016504701	0.089900958	0.026250222	0.0	0.020158673	0.009209693	0.08200802	0.115686623	0.235528672	0.05331324	0.0
TCGA-MT-A67G	TCGA-MT-A67G	53.0	female	white	Alive		190.0	Stage IVA	190.0	0			1.467065868	Low	39294.0	975.0	155.0	0.158974359	173.753	252.0	1.0	251.0	0.1780256147540983	0.52	1.83	0.38		missing
TCGA-CV-A45U	TCGA-CV-A45U	59.0	male	white	Dead	1079.0			1079.0	1	0.731504195	HPV-	5.718562874	High	109308.0	1598.0	150.0	0.093867334	351.748	384.0	4.0	380.0	0.2199799874921826	0.34	5.27	0.43	10.47007593	High	-0.117248133	0.595879505	51.5873	101.11912027976884	6883.3645712873495	722.2915837644671	3.8330089195	0.246241396	0.0	0.080582527	0.072818604	0.195411528	0.0	0.0	0.011062211	0.0	0.071490244	0.080686252	0.112602907	0.010635278	0.0
TCGA-P3-A6T7	TCGA-P3-A6T7	55.0	male	white	Dead	487.0	487.0	Stage III	487.0	1	0.722246728	HPV-	3.443113772	High	81996.0	1891.0	128.0	0.067689053	474.807	537.0	5.0	532.0	0.2509550739957716	0.51	2.02	0.01	4.216073447	Low	-0.211667875	0.181650046	177.984	54.87219596797027	8023.430620541807	1634.7399346104287	3.621463168	0.08517802	0.0	0.0	0.0	0.121707952	0.001466641	0.0	0.013058794	0.011111247	0.441910136	0.199216034	0.026905781	0.0	0.008045437
TCGA-BA-4076	TCGA-BA-4076	39.0	male	white	Dead	415.0	415.0	Stage IVA	415.0	1	0.775370377	HPV-	8.622754491	High	191340.0	4204.0	319.0	0.075880114	1755.745	1130.0	131.0	999.0	0.4175374554102259	0.85	1.99	0.04	1.069287646	Low	-0.966662013	0.974339285	47.7502	34.07700344719242	4316.402903635858	231.99612695313385	2.049507015	0.020938372	0.0	0.072560084	0.0	0.046576442	0.025676931	0.0	0.078551556	0.0	0.407239721	0.0	0.0	0.004005798	0.0
TCGA-BA-5557	TCGA-BA-5557	41.0	female		Alive					0	1.890378347	HPV+	0.958083832	Low	24564.0	693.0	54.0	0.077922078	80.891	162.0	5.0	157.0	0.116557636887608	0.28	2.05	0.34	5.048133278	Low	1.080098152	-0.82711288	242.564	128.23317620148052	6936.936127383885	592.4391996073873	3.862959323	0.019731474	0.0	0.026985884	0.0	0.016541544	0.010665921	0.0	0.018623197	0.0	0.561631309	0.008275873	0.083579555	0.001466328	0.0
TCGA-CN-4739	TCGA-CN-4739	71.0	male	white	Dead	1394.0	1394.0	Stage IVA	1394.0	1	2.101524803	HPV+	5.02994012	High	106386.0	2662.0	248.0	0.093163035	603.257	734.0	5.0	729.0	0.226532857679309	0.49	1.81	0.49	7.594736968	High	0.646325433	-1.503829212	46.4827	127.60147167605304	4851.93731624996	456.3902465674377	4.3049502395	0.168985368	0.0	0.142486804	0.0	0.081084502	0.032873104	0.0	0.025869196	0.0	0.0	0.023074322	0.091601566	0.025283918	0.025487125
TCGA-CV-6952	TCGA-CV-6952	65.0	female	white	Dead	185.0	185.0	Stage III	185.0	1	2.157333641	HPV+	4.191616766	High	77015.0	1339.0	66.0	0.049290515	321.027	328.0	4.0	324.0	0.2395723880597015	0.51	2.05	0.09	8.491679966	High	0.138030182	-0.464134329	231.566	91.59016121303134	12082.447091039783	2420.943676450972	4.238223092	0.097333577	0.0	0.095320449	0.029727021	0.059201544	0.020127633	0.0	0.076413028	0.0	0.15934445	0.109927558	0.20831691	0.0	0.039457776
TCGA-BB-7872	TCGA-BB-7872	63.0	male	asian	Alive		1168.0	Stage IVA	1168.0	0	0.987561263	HPV-		missing													10.13272285	High	-0.708848397	0.252109845	123.989	80.68424367864631	14196.956221567303	2805.333118534303	3.8672012	0.072146668	0.0	0.037965898	0.005411122	0.080563536	0.0	0.0	0.0	0.014869289	0.222688031	0.206888977	0.142755769	0.0	0.004251873
TCGA-P3-A5QA	TCGA-P3-A5QA	41.0	male		Alive					0	1.235465429	HPV+	1.916167665	Low	46026.0	831.0	93.0	0.111913357	178.276	223.0	8.0	215.0	0.2142740384615384	0.43	2.91	0.35	14.40152816	High	-0.719878594	2.779024203	824.275	42.14097962006621	3972.944096015338	549.3992654290668	2.726168621	0.0	0.045212124	0.201004927	0.0	0.0	0.0	0.0	0.121301015	0.0	0.379654168	0.021336937	0.0	0.003124316	0.001485341
TCGA-CV-7424	TCGA-CV-7424	67.0	male	asian	Dead	453.0	453.0	Stage IVA	453.0	1	1.770023361	HPV+	4.700598802	High	72336.0	1358.0	121.0	0.08910162	287.793	382.0	4.0	378.0	0.2117682119205298	0.48	3.23	0.36	11.62170633	High	0.019403991	1.021773211	80.432	108.64228622098469	6112.213931203146	808.4928158773306	4.2480368575	0.145373141	0.0	0.208957753	0.0	0.063848771	0.016719692	0.0	0.0	0.023382186	0.068026451	0.109004733	0.120890315	0.098290978	0.0
TCGA-IQ-A61L	TCGA-IQ-A61L	72.0	female	white	Alive					0			2.065868263	Low	51870.0	1428.0	69.0	0.048319328	313.456	304.0	10.0	294.0	0.2193533939818054	0.45	3.61	0.13		missing
TCGA-F7-7848	TCGA-F7-7848	47.0	male	white	Alive		1131.0	Stage IVA	1131.0	0	1.137620349	HPV+	8.113772455	High	204228.0	4248.0	460.0	0.108286252	1102.752	1012.0	19.0	993.0	0.2595321252059308	0.57	1.77	0.12	11.41730306	High	0.09382144	-0.789096396	30.0584	117.1286444813996	3645.909945377313	329.0746277351758	3.9553688295	0.120611785	0.0	0.168737636	0.036505932	0.055148513	0.007416161	0.0	0.014122382	0.0	0.035184206	0.01555501	0.260627888	0.01930812	0.02954662
TCGA-UF-A7J9	TCGA-UF-A7J9	75.0	male	white	Alive		1358.0	Stage IVA	1358.0	0	0.905844495	HPV-	6.19760479	High	166758.0	3449.0	342.0	0.099159177	756.807	800.0	26.0	774.0	0.2193643478260869	0.51	1.7	0.28	4.961065483	Low	-0.140104758	1.713879486	141.498	64.54889592024342	4753.94881425265	481.5241865583219	3.035552138	0.035410887	0.0	0.041752965	0.0	0.041664757	0.030078332	0.0	0.009285311	0.001097755	0.437324215	0.028994972	0.228189469	0.077510396	0.0
TCGA-CR-7391	TCGA-CR-7391	36.0	female	white	Alive		913.0	Stage I	913.0	0	0.951700905	HPV-	0.119760479	Low	14868.0	342.0	21.0	0.061403509	34.147	57.0	0.0	57.0	0.0995539358600583				11.49273292	High	1.359443512	-0.762451472	96.1469	172.87297104341064	8943.77760952387	1351.7455401967084	4.963206163	0.118422592	0.0	0.126339285	0.0	0.051824063	0.07002685	0.0	0.039852257	0.0	0.137180668	0.071937754	0.157175092	0.144730881	0.0
TCGA-CV-A45T	TCGA-CV-A45T	64.0	female	white	Dead	4856.0	4856.0	Stage II	4856.0	1	0.803465501	HPV-	4.341317365	High	7752.0	206.0	21.0	0.101941748	19.801	34.0	0.0	34.0	0.0956570048309178	0.21	2.21	0.38	19.94700168	High	1.413172353	-1.1496933	157.785	244.73475174421327	14464.26583892442	2748.067899627137	5.7846637735	0.14504997	0.0	0.0	0.004365903	0.153997552	0.06355992	0.027658123	0.0	0.054219998	0.058968522	0.176488705	0.129337556	0.030616915	0.073471022
TCGA-CQ-6221	TCGA-CQ-6221	79.0	male	white	Alive					0	1.291335145	HPV+	3.233532934	High	63924.0	1180.0	106.0	0.089830508	356.952	350.0	3.0	347.0	0.3022455546147333				4.040965403	Low	-0.32946921	1.862295786	8.3796	24.29074583058431	8987.667228938928	270.0178526508486		0.007683026	0.007927168	0.018271636	0.032925032	0.0	0.0	0.0	0.019656264	0.009303986	0.260848407	0.005178253	0.559073539	0.0	0.003192704
TCGA-D6-8569	TCGA-D6-8569	52.0	male	white	Alive		770.0	Stage II	770.0	0	1.234240927	HPV+	3.443113772	High	70650.0	1591.0	121.0	0.076052797	450.468	371.0	9.0	362.0	0.2829572864321608	0.43	3.41	0.05	7.135428155	Low	-0.005139846	0.220986325	72.6291	65.06167695423825	11352.21444675388	1129.316782322451	3.5317695885	0.064337796	0.0	0.179056746	0.0	0.021803522	0.00387756	0.0	0.070957696	0.0	0.099951611	0.091288331	0.13029344	0.0	0.04951374
TCGA-CV-6436	TCGA-CV-6436	62.0	male	white	Alive		1899.0	Stage III	1899.0	0	2.021028406	HPV+	1.886227545	Low	51042.0	868.0	128.0	0.147465438	216.944	169.0	15.0	154.0	0.2496478711162255	0.37	2.09	0.11	20.68552975	High	0.471180314	-0.708049816	114.975	131.64075021452206	14800.94217925274	2372.09575029414	5.051474106	0.361842571	0.0	0.0	0.064892032	0.08013614	0.024252902	0.0	0.0	0.055955372	0.0	0.079853414	0.206220541	0.020497343	0.0
TCGA-CR-7369	TCGA-CR-7369	59.0	male	white	Dead	1090.0	1090.0	Stage IVA	1090.0	1	90.6298395	HPV+	1.796407186	Low	46356.0	696.0	95.0	0.136494253	182.831	178.0	0.0	178.0	0.2623113342898134	0.53	1.89	0.03	5.538134148	Low	-0.322182911	0.247777911	136.749	72.10096264567272	4058.55199598038	365.1197759226838	3.5296408395000003	0.112887869	0.0	0.135907901	0.006545379	0.048398297	0.005152328	0.0	0.049900939	0.0	0.189627861	0.026962706	0.223908806	0.0	0.062462134
TCGA-F7-A50G	TCGA-F7-A50G	66.0	male	white	Alive		616.0		616.0	0	0.722177778	HPV-	2.48502994	Low	56118.0	1232.0	113.0	0.091720779	202.944	282.0	18.0	264.0	0.1645936739659367	0.37	2.72	0.01		missing	0.629619601	-1.39927425	503.04	120.3957627894626	10622.97415917404	2424.5802950923385	4.6693851915	0.171487136	0.0	0.0	0.001533193	0.093748229	0.041320852	0.0	0.002903465	0.031522331	0.125964182	0.14659123	0.229602838	0.013620853	0.0
TCGA-CV-A6JO	TCGA-CV-A6JO	69.0	male	white	Dead	197.0			197.0	1	1.237961165	HPV+	1.856287425	Low	53484.0	1123.0	148.0	0.131789849	144.674	288.0	7.0	281.0	0.1287135231316726	0.26	2.17	0.0	18.4589681	High	0.058370328	-0.97063953	583.459	117.9681493208333	15030.941281641246	3130.059278934194	4.6600659425	0.240621409	0.0	0.0	0.004353634	0.164835319	0.022203402	0.0	0.023124271	0.009223484	0.022221739	0.290221462	0.146663824	0.007713378	0.0
TCGA-QK-A8ZA	TCGA-QK-A8ZA	60.0	male	black or african american	Dead	371.0	371.0	Stage IVA	371.0	1	0.804281667	HPV-	3.143712575	High	58008.0	1094.0	105.0	0.095978062	383.866	333.0	4.0	329.0	0.3505625570776255	0.69	3.92	0.34	2.634355414	Low	-1.056452717	-0.23664492	526.9	31.07581390244288	3412.751224769462	366.4083781787271	2.0577393995	0.058409346	0.0	0.230055415	0.0	0.051535055	0.0	0.0	0.005661274	0.059286036	0.081258347	0.007357649	0.219297766	0.0	0.034437877
TCGA-CR-7370	TCGA-CR-7370	72.0	female	white	Alive		105.0	Stage II	105.0	0	1.539070988	HPV+	13.41317365	High	290940.0	6224.0	528.0	0.084832905	2413.399	1743.0	5.0	1738.0	0.3876946184738956	0.62	3.43	0.23	9.576510096	High	-0.294119304	0.722145362	742.94	78.85518700388103	4038.482811190957	815.3142657567231	3.61717624	0.148915522	0.0	0.009823962	0.00132216	0.124530281	0.008299254	0.0	0.0	0.046103498	0.042026733	0.084302168	0.157194537	0.113993212	0.0
TCGA-CN-A6V3	TCGA-CN-A6V3	61.0	male	white	Alive					0	0.36520317	HPV-	5.538922156	High	136692.0	2356.0	270.0	0.114601019	551.908	597.0	12.0	585.0	0.2341569792108612	0.54	2.09	0.09	12.86161585	High	0.220786673	-1.055874734	127.21	102.90720725970677	14179.04717143731	2176.8501307001115	4.5260399085	0.17450693	0.0	0.018855095	0.002394165	0.074286352	0.004031516	0.0	0.012185418	0.041242029	0.108864573	0.193919975	0.112186308	0.075307532	0.0
TCGA-TN-A7HI	TCGA-TN-A7HI	56.0	male	white	Alive		412.0	Stage I	412.0	0	219.2490592	HPV+	1.347305389	Low	26640.0	724.0	61.0	0.084254144	192.936	191.0	2.0	189.0	0.2661186206896552	0.73	2.72	0.13	7.278544593	High	0.433587304	-0.200513473	16.5539	217.52328249349512	7529.092200644646	832.468940030155	5.1977387315	0.210070592	0.0	0.0	0.001579586	0.153293265	0.062047609	0.0	0.0	0.06852621	0.107036304	0.083153096	0.145224067	0.014568868	0.017992378
TCGA-BA-5555	TCGA-BA-5555	54.0	male	black or african american	Alive					0	2.123449186	HPV+	3.622754491	High	75792.0	1679.0	148.0	0.088147707	560.982	572.0	1.0	571.0	0.3339178571428571	0.46	3.18	0.21	11.42086486	High	-0.516193449	-0.298793053	26.1712	70.80565877036308	13157.689636334597	689.1744129305063	3.612945158	0.1159146	0.0	0.083896816	0.004437378	0.049992512	0.047471391	0.0	0.002364438	0.050516186	0.060680098	0.117235071	0.184088712	0.061913352	0.0
TCGA-QK-A8Z9	TCGA-QK-A8Z9	56.0	male	black or african american	Dead	449.0	449.0	Stage IVA	449.0	1	0.637326837	HPV-	3.083832335	High	67218.0	1433.0	80.0	0.055826936	339.311	348.0	5.0	343.0	0.2366185495118549	0.41	2.98	0.17	5.768315198	Low	0.461598705	1.540290657	53.0265	97.0216629763658	11433.72137819203	1032.107151677123	3.8064836905	0.096135427	0.0	0.125696435	0.002844775	0.094197611	0.033336069	0.0	0.0	0.043411723	0.02665221	0.072466788	0.337755517	0.0	0.016763439
TCGA-CR-6467	TCGA-CR-6467	59.0	male	white	Alive		1777.0	Stage IVA	1777.0	0	418.9833576	HPV+	1.017964072	Low	18480.0	354.0	39.0	0.110169492	99.771	95.0	0.0	95.0	0.2810450704225352	0.66	2.35	0.01	26.4161809	High	0.577180993	-1.268524113	83.9568	261.4586913962476	6595.777670855907	1350.97998115365	5.6276305885	0.214714217	0.0	0.196288142	0.024083031	0.086348172	0.060541924	0.0	0.0	0.049991303	0.036832757	0.098826411	0.070911665	0.073956712	0.015398759
TCGA-DQ-7588	TCGA-DQ-7588	65.0	male	white	Dead	427.0			427.0	1	1.365550681	HPV+	2.54491018	Low	82182.0	1979.0	65.0	0.032844871	657.16	425.0	20.0	405.0	0.3318989898989898	0.6	3.42	0.11	0.260544192	Low	-1.469154551	1.551973559	17.3674	8.956085596993509	2034.0913497425588	55.78657687429331	0.6682391190000001	0.025523712	0.088482613	0.133421431	0.008088168	0.0	0.0	0.0	0.003308533	0.005196583	0.526697945	0.009573447	0.0	0.0	0.011213725
TCGA-CV-6943	TCGA-CV-6943	74.0	male	white	Dead	602.0	602.0	Stage III	602.0	1	1.149157625	HPV+	1.167664671	Low	51552.0	542.0	65.0	0.119926199	70.024	120.0	0.0	120.0	0.1289576427255985	0.21	2.02	0.13	35.85369743	High	2.118410115	-0.645819655	310.455	266.94537685153085	17585.83430889504	3886.379868217197	6.045765124999999	0.194918227	0.0	0.090661482	0.0	0.08838123	0.031415033	0.0	0.0	0.070870539	0.0	0.057013745	0.138837381	0.03811167	0.0
TCGA-CV-7407	TCGA-CV-7407	67.0	female	white	Dead	1081.0	1081.0	Stage II	1081.0	1	1.34236862	HPV+	2.964071856	High	63114.0	1111.0	79.0	0.071107111	180.256	344.0	5.0	339.0	0.1621007194244604	0.39	3.64	0.4	18.17331877	High	-0.289880276	-0.860512222	214.286	82.02576735581802	14506.240231173912	1325.23797845371	3.9919074165	0.056571978	0.0	0.12785324	0.0	0.06289291	0.048401891	0.0	0.0	0.062477187	0.0	0.098467594	0.296445346	0.0	0.0
TCGA-CV-6940	TCGA-CV-6940	80.0	female	white	Dead	804.0	804.0	Stage I	804.0	1	0.867821248	HPV-	3.263473054	High	82554.0	1624.0	144.0	0.088669951	404.42	379.0	4.0	375.0	0.2488738461538461	0.6	3.65	0.27	7.292684597	High	-0.61961875	1.270639811	31.3676	41.0805139873812	2954.5387620195697	285.6764415464688	2.515904544	0.023926568	0.0	0.180532763	0.0	0.096023832	0.0	0.0	0.012954264	0.029743314	0.225108862	0.037862165	0.237447199	0.0	0.0
TCGA-T2-A6WX	TCGA-T2-A6WX	73.0	female	white	Dead	209.0	209.0	Stage III	209.0	1	0.821269582	HPV-	4.880239521	High	95480.0	2613.0	261.0	0.099885189	576.642	604.0	12.0	592.0	0.2205975516449885	0.5	2.12	0.06	47.16517122	High	0.622473679	-1.298860922	277.919	231.64298600196005	20178.371006499096	4480.873702507439	5.73347574	0.403561851	0.0	0.0	0.100293188	0.064052068	0.013242399	0.0	0.01071185	0.027826716	0.0	0.16925754	0.075782205	0.0	0.0
TCGA-CV-6956	TCGA-CV-6956	67.0	male	white	Dead	217.0	217.0	Stage IVA	217.0	1	2.571796147	HPV+	4.550898204	High	75632.0	1086.0	151.0	0.139042357	368.021	339.0	2.0	337.0	0.3385657773689052	0.58	3.8	0.07	0.255562843	Low	-1.001021947	1.585346098	114.55245	8.59550456304388	2782.511231577357	126.32665982996896	0.4877437959999999	0.0	0.0	0.0	0.0	0.091771998	0.0	0.0	0.00559367	0.012474768	0.584830889	0.024950656	0.12643604	0.0	0.012260043
TCGA-D6-6515	TCGA-D6-6515	82.0	female	white	Dead	403.0	403.0	Stage II	403.0	1	0.672765778	HPV-	1.077844311	Low	25272.0	235.0	13.0	0.055319149	26.168	66.0	3.0	63.0	0.1108813559322033	0.17	2.13	0.09	24.3947704	High	1.391350626	-0.290926648	467.78	202.40051687521543	20706.767942584236	3842.194368200935	5.33593099	0.131020361	0.0	0.112475762	0.0	0.079808917	0.077083214	0.0	0.0	0.055717151	0.008703264	0.172073175	0.164000845	0.0	0.001716596
TCGA-CQ-7068	TCGA-CQ-7068	80.0	female	white	Alive					0	1.895603614	HPV+	2.604790419	Low	63216.0	1059.0	48.0	0.045325779	313.089	273.0	6.0	267.0	0.2953669811320755	0.63	2.16	0.0	42.36203528	High	0.510028565	-1.633848885	770.45	189.1263754479289	18023.49978177974	5732.094230299326	5.460452445	0.294718658	0.0	0.0	0.025726945	0.125401125	0.077258935	0.0	0.070878847	0.013533636	0.014475679	0.182412133	0.144812624	0.017473012	0.0
TCGA-CV-7178	TCGA-CV-7178	64.0	female	white	Dead	2166.0	2166.0	Stage IVA	2166.0	1	1.515320581	HPV+	2.694610778	Low	84024.0	1562.0	156.0	0.099871959	396.334	381.0	17.0	364.0	0.253572616762636	0.45	2.68	0.07	12.28307609	High	0.147134796	0.611174339	26.8089	121.49317565947878	12930.88257548287	1047.7454989331152	4.1526715235000005	0.183308976	0.0	0.046612132	0.0	0.050828733	0.02580707	0.0	0.0	0.051797351	0.044913612	0.013370952	0.074488955	0.174132435	0.0
TCGA-P3-A6T8	TCGA-P3-A6T8	54.0	male	white	Alive		400.0	Stage IVA	400.0	0	0.699099106	HPV-	2.54491018	Low	60090.0	818.0	98.0	0.119804401	196.481	248.0	15.0	233.0	0.2399035409035409	0.47	1.85	0.16	3.119359867	Low	0.058437964	2.369304349	38.7983	41.409468837571474	4184.624991674532	261.1092554282731	1.951901274	0.005701915	0.0	0.139971042	0.0	0.00804384	0.004017349	0.0	0.142123492	0.0	0.437727701	0.0	0.030330825	0.0	0.0
TCGA-F7-A61W	TCGA-F7-A61W	51.0	male	asian	Alive		14.0		14.0	0	0.61770835	HPV-	1.497005988	Low	32880.0	805.0	63.0	0.07826087	303.326	216.0	12.0	204.0	0.3763349875930521	0.82	1.85	0.05	0.184309201	Low	-1.299860394	1.262570202	55.6398	19.5711123277905	5758.368359733424	315.0681989998688	1.1036758215000002	0.0	0.100251916	0.083382609	0.0	0.0	0.0	0.0	0.015006112	0.019034626	0.170688039	0.04009396	0.251579017	0.0	0.021563279
TCGA-CV-5973	TCGA-CV-5973	62.0	female	white	Alive		2641.0	Stage III	2641.0	0	0.876136481	HPV-	1.317365269	Low	37392.0	680.0	50.0	0.073529412	235.932	149.0	0.0	149.0	0.3464493392070484	0.7	2.98	0.03	0.308480243	Low	-0.071761182	-0.042640482	32.4934	26.96139284257242	4329.609679344951	278.0857865705604	2.0933339425	0.039197287	0.0	0.086772449	0.0	0.030075615	0.113493508	0.0	0.013914126	0.0	0.333826811	0.008723492	0.188714438	0.0	0.018998536
TCGA-CN-6012	TCGA-CN-6012	66.0	male	white	Alive		1460.0	Stage III	1460.0	0	0.991028344	HPV-	2.994011976	High	63012.0	1518.0	143.0	0.094202899	354.783	422.0	1.0	421.0	0.2335635286372613	0.62	1.6	0.43	7.86447249	High	0.779880979	-1.144119964	100.531	116.66652228095208	7046.402486378166	881.2673961583321	4.4069522715	0.14257883	0.0	0.002503926	0.0	0.092836189	0.079691629	0.0	0.027749759	0.0	0.102101272	0.185977479	0.244196216	0.012475079	0.001198854
TCGA-CV-7100	TCGA-CV-7100	66.0	male	white	Dead	274.0	274.0	Stage II	274.0	1	289.2072727	HPV+	0.419161677	Low	21180.0	512.0	53.0	0.103515625	91.065	153.0	2.0	151.0	0.1775146198830409	0.59	1.98	0.01	19.41231136	High	-0.193938043	0.12451181	127.187	74.05758458988201	14392.978931436472	3142.2089592685675	4.334789597	0.218925222	0.0	0.060489702	0.030756793	0.099504719	0.020493165	0.0	0.039868143	0.0	0.058381454	0.250822019	0.169634712	0.0	0.0
TCGA-IQ-A61H	TCGA-IQ-A61H	76.0	male	white	Alive		1138.0	Stage II	1138.0	0	1.089772727	HPV+	3.532934132	High	90156.0	1731.0	132.0	0.076256499	317.392	328.0	1.0	327.0	0.1832517321016166	0.42	1.82	0.28	3.55118372	Low	-1.082931033	0.948280386	591.348	46.06514434677197	3916.290184347397	722.8416268752779	3.260010206	0.117970856	0.0	0.001988623	0.0	0.070630212	0.0	0.0	0.0	0.020600922	0.145031064	0.175894017	0.263454212	0.060108253	0.0
TCGA-CV-7428	TCGA-CV-7428	47.0	male	white	Dead	1671.0	1671.0	Stage IVA	1671.0	1	1.241890423	HPV+																	0.454470867	-0.726488294	184.874	104.09958493669431	13121.22111755964	2743.239808621331	4.566988310999999	0.147660194	0.0	0.041958457	0.005450879	0.056680929	0.067706431	0.0	0.0	0.033395376	0.229169673	0.132789542	0.227819391	0.0	0.0
TCGA-CQ-6225	TCGA-CQ-6225	65.0	male	white	Dead	403.0	403.0	Stage II	403.0	1	1.258575412	HPV+	3.443113772	High	73485.0	1182.0	112.0	0.094754653	431.071	403.0	4.0	399.0	0.3643879966187658	0.81	3.25	0.27	0.189951104	Low	-0.888476001	0.075038445	5.026	13.582200107981093	2217.542850498709	91.24881516896328	1.359946032	0.025465786	0.167771692	0.0	0.0	0.0	0.02524434	0.0	0.059863036	0.0	0.438883015	0.00997341	0.200603332	0.0	0.005594294
TCGA-CV-6951	TCGA-CV-6951	57.0	male	white	Dead	915.0	915.0	Stage IVA	915.0	1	1.328558543	HPV+	3.263473054	High	90606.0	1731.0	74.0	0.042749856	495.976	473.0	4.0	469.0	0.2863602771362586	0.63	3.27	0.02	1.216975395	Low	-0.735346655	0.831585739	38.5109	24.788241210626605	3152.303723405652	282.5558442057415	2.1201494145	0.085479332	0.0	0.093009874	0.02660349	0.142218544	0.003514337	0.0	0.0	0.037751861	0.01408262	0.035112524	0.294451001	0.0	0.0
TCGA-CV-A45R	TCGA-CV-A45R	46.0	male	white	Alive		5480.0	Stage III	5480.0	0	0.731020557	HPV-	2.245508982	Low	65658.0	995.0	71.0	0.071356784	255.596	244.0	19.0	225.0	0.2566224899598394	0.43	3.2	0.04	7.129001379	High	0.515916415	-0.412828436	286.333	98.24422570658538	8629.144814936562	1844.0345050130472	4.161479017	0.090110826	0.0	0.04787596	0.0	0.089872429	0.0	0.0	0.014334012	0.016230599	0.211215965	0.196838161	0.202258633	0.0	0.030474187
TCGA-DQ-5630	TCGA-DQ-5630	73.0	male	white	Alive		1030.0	Stage III	1030.0	0	0.687203946	HPV-	1.526946108	Low	35916.0	621.0	80.0	0.128824477	85.489	188.0	14.0	174.0	0.1374421221864951	0.27	2.02	0.23	64.24000055	High	0.592603271	-0.319443039	243.635	166.87927758524827	18756.40379624233	3586.426186804127	5.2056184905	0.079385582	0.0	0.057396201	0.0	0.096299907	0.024755926	0.097011913	0.0	0.036782113	0.188533357	0.170658317	0.154837164	0.003905023	0.0
TCGA-P3-A6T6	TCGA-P3-A6T6	53.0	male	white	Dead	395.0			395.0	1	203.2405861	HPV+	3.113772455	High	65136.0	923.0	85.0	0.092091008	285.819	243.0	0.0	243.0	0.3093279220779221	0.72	1.99	0.05	1.080800315	Low	-0.84572635	-0.026923706	8.9531	12.699090730256586	5760.017141956531	273.41339303387497	2.0685892055	0.103250787	0.0	0.0	0.0	0.180926443	0.0	0.0	0.0	0.056887222	0.026429357	0.071021021	0.141015355	0.0	0.024088792
TCGA-CR-7402	TCGA-CR-7402	68.0	male	white	Alive		911.0	Stage III	911.0	0	0.805943937	HPV-	25.0	High	596136.0	19515.0	1278.0	0.065488086	5649.061	4812.0	1.0	4811.0	0.2894579319532691	0.61	2.04	0.16	11.78026428	High	-0.063546841	-0.234839389	30.7523	108.89832765761092	10686.637989476672	572.4900154901377	3.7167403455	0.089433848	0.0	0.147330678	0.021461395	0.055426168	0.010671071	0.0	0.043876175	0.006023515	0.020381781	0.034890192	0.076026572	0.025918056	0.0
TCGA-HD-A6HZ	TCGA-HD-A6HZ	79.0	female	white	Alive		111.0	Stage II	111.0	0	1.610061917	HPV+	2.125748503	Low	38988.0	791.0	75.0	0.094816688	125.663	245.0	0.0	245.0	0.158665404040404	0.34	2.96	0.17	8.974614686	High	0.765530681	-0.63865574	68.70345	143.1506678023931	10852.658840223105	1432.7974250818245	4.658893499	0.128501792	0.0	0.0	0.0	0.083907631	0.0	0.0	0.0	0.025974259	0.0	0.0	0.525920837	0.0	0.033698327
TCGA-CN-6020	TCGA-CN-6020	58.0	male	black or african american	Dead	205.0	205.0	Stage IVA	205.0	1	2.658419592	HPV+	3.263473054	High	83605.0	2188.0	257.0	0.117458867	346.123	482.0	2.0	480.0	0.1581192325262677	0.34	2.56	0.68	7.949146684	High	0.18146735	0.024561197	102.059	74.98087836338404	8507.35100256138	827.2450376074312	3.425451657	0.0	0.0	0.160218664	0.0	0.063033469	0.015938182	0.0	0.119180016	0.0	0.222960282	0.042475113	0.087166706	0.061188741	0.0
TCGA-CV-6936	TCGA-CV-6936	68.0	male	white	Dead	166.0	166.0	Stage IVA	166.0	1	1.458912417	HPV+	6.766467066	High	197640.0	4893.0	472.0	0.096464337	1167.941	1004.0	6.0	998.0	0.2386475275847977	0.62	2.24	0.06	9.059302641	High	-0.231532433	-0.411086742	56.7491	89.63526546519957	13036.67612155112	1175.6898048774506	4.1713131805	0.256101097	0.0	0.0	0.004409904	0.107535492	0.021774386	0.0	0.041291461	0.006129267	0.037298904	0.100721718	0.093488608	0.095938359	0.0
TCGA-CV-7263	TCGA-CV-7263	64.0	male	black or african american	Dead	560.0	560.0	Stage II	560.0	1	1.399832944	HPV+	2.844311377	High	81918.0	1243.0	75.0	0.060337892	334.588	338.0	15.0	323.0	0.2689614147909968	0.41	3.7	0.15	5.517443687	Low	0.561765605	-0.15280631	30.5884	80.72224950467441	6823.756886106317	575.8443922714845	3.886079431	0.062829669	0.0	0.072015291	0.0	0.052289825	0.052319679	0.0	0.009006567	0.026973285	0.305621483	0.078973183	0.190984982	0.047498827	0.0
TCGA-T2-A6WZ	TCGA-T2-A6WZ	53.0	male	white	Dead	484.0	484.0	Stage IVA	484.0	1	1.62680008	HPV+	2.365269461	Low	65376.0	944.0	55.0	0.058262712	234.652	293.0	84.0	209.0	0.2483089947089947	0.49	2.61	0.44	3.275125067	Low	0.145240132	0.519693931	15.6775	71.7791621646894	7682.015875335332	354.00055100502846	3.567914673	0.122578642	0.0	0.0	0.0	0.147204566	0.053512429	0.002664602	0.0	0.096970266	0.104213508	0.019830209	0.156463056	0.022064724	0.030891503
TCGA-CV-A45V	TCGA-CV-A45V	87.0	female	white	Dead	32.0	32.0	Stage IVA	32.0	1	0.784996974	HPV-	2.754491018	High	61728.0	1083.0	45.0	0.041551247	232.624	269.0	11.0	258.0	0.2145977859778597	0.46	2.06	0.04	11.05096155	High	0.30802295	-0.560230898	148.148	84.09301771498019	10170.507030294788	1032.2459642562137	4.061547191	0.131160429	0.0	0.089387481	0.011843634	0.142005955	0.0	0.0	0.039698915	0.060986598	0.06808032	0.125916121	0.131061302	0.0	0.05079358
TCGA-CV-5436	TCGA-CV-5436	65.0	male		Dead	584.0	584.0	Stage IVA	584.0	1	2.122984113	HPV+	2.395209581	Low	53508.0	1055.0	80.0	0.075829384	327.232	320.0	1.0	319.0	0.3098787878787879	0.68	2.15	0.02	5.730853434	Low	-0.455476632	1.613458266	38.8105	70.37590900751	7626.870764857039	796.8024140809439	3.470516614	0.077648415	0.0	0.170031053	0.0	0.074139027	0.015168326	0.0	0.0	0.099730372	0.203448669	0.139656803	0.025317663	0.02085719	0.0
TCGA-CN-4723	TCGA-CN-4723	67.0	male	white	Alive		1699.0	Stage IVA	1699.0	0	1.552017989	HPV+	20.2994012	High	225150.0	3105.0	156.0	0.050241546	827.313	983.0	12.0	971.0	0.2663596265292981	0.52	2.02	0.31	6.672142031	High	0.617183727	0.521504683	110.342	108.63939672273256	9181.438872876086	1176.6203054254856	4.147282021	0.11518621	0.0	0.176757442	0.0	0.081035424	0.0	0.0	0.039483527	0.0	0.205951542	0.09267705	0.121457197	0.006418521	0.011324387
TCGA-CV-7416	TCGA-CV-7416	29.0	female	white	Dead	763.0	763.0	Stage IVA	763.0	1	2.021057974	HPV+	1.646706587	Low	34926.0	935.0	71.0	0.075935829	228.48	307.0	1.0	306.0	0.2441025641025641	0.62	2.65	0.28	4.893952165	Low	-0.541736364	1.58401966	62.4098	44.03017392431088	5327.653759864351	277.1954253566192	1.9601954615	0.003822597	0.0	0.152319644	0.0	0.0	0.0	0.0	0.005326592	0.020533585	0.0	0.0	0.48931514	0.0	0.013830483
TCGA-CQ-6220	TCGA-CQ-6220	69.0	male	white	Dead	985.0	985.0	Stage III	985.0	1	1.386905435	HPV+	2.664670659	Low	65855.0	1204.0	190.0	0.157807309	246.996	251.0	0.0	251.0	0.2049759336099585	0.39	3.01	0.22	6.290174324	High	-0.21555964	-0.567789287	121.391	66.85785103651546	15061.3625274212	1444.5774866762108	3.6311678885	0.059023354	0.0	0.106698565	0.0	0.067862247	0.00949602	0.0	0.111389185	0.008471224	0.09415404	0.155219647	0.200412193	0.002018821	0.012510142
TCGA-CN-4738	TCGA-CN-4738	53.0	male	white	Dead	436.0	436.0	Stage IVA	436.0	1	2.046372556	HPV+	2.305389222	Low	54252.0	1153.0	148.0	0.128360798	153.874	297.0	7.0	290.0	0.1333396880415944	0.23	2.12	0.44	10.26135966	High	0.839791366	-1.429076469	128.455	143.74486070758124	10922.413704932043	1240.4826399641158	4.3414256615	0.098080151	0.0	0.118117175	0.001322465	0.090401618	0.015892119	0.0	0.037078287	0.000494	0.021393954	0.139460125	0.189907035	0.026612763	0.0
TCGA-UF-A7JA	TCGA-UF-A7JA	66.0	female	white	Alive		2265.0	Stage IVA	2265.0	0	0.859679608	HPV-	5.209580838	High	113496.0	1800.0	227.0	0.126111111	199.295	447.0	2.0	445.0	0.110657967795669	0.25	3.4	0.31	2.240234878	Low	-0.09843327	1.310009764	25.3333	41.03414258336612	6755.126907711033	343.62301678476354	2.4855101325	0.05796602	0.0	0.0	0.0	0.135549903	0.0	0.0	0.018158742	0.017048112	0.455580751	0.044221769	0.185452011	0.0	0.059747945
TCGA-CR-6481	TCGA-CR-6481	47.0	male	white	Alive		311.0	Stage IVA	311.0	0	105.1857357	HPV+	11.40718563	High	289230.0	5413.0	610.0	0.112691668	782.518	1327.0	8.0	1319.0	0.1445360177318064	0.31	1.89	0.02	35.36744267	High	1.207367855	-2.044118577	187.417	410.8545370595895	12881.780155996206	2052.6618753902094	6.1187720325	0.155768593	0.0	0.094261503	0.002281407	0.059547871	0.060784804	0.0	0.000312	0.02867334	0.143239982	0.101269913	0.125839894	0.066737153	0.022230197
TCGA-CR-6487	TCGA-CR-6487	50.0	male	white	Alive		234.0	Stage II	234.0	0	97.92520086	HPV+	3.113772455	High	74028.0	1271.0	97.0	0.07631786	232.09	341.0	3.0	338.0	0.1824606918238993	0.39	2.06	0.08	38.48034957	High	0.650874543	-1.959623091	538.543	444.9619955517895	19359.514224605533	2322.077516215294	6.33872639	0.315159438	0.0	0.022088437	0.076920642	0.075067792	0.053400957	0.0	0.028267276	0.014195749	0.0	0.109739692	0.147125644	0.029520604	0.019267249
TCGA-CV-6962	TCGA-CV-6962	65.0	male	white	Dead	126.0	126.0	Stage III	126.0	1	0.948174932	HPV-	3.892215569	High	114588.0	2616.0	352.0	0.134556575	1128.438	553.0	102.0	451.0	0.4311952617500956	0.72	3.04	0.21	1.464948553	Low	-1.14780587	0.832082846	31.64015	23.79127146528336	1794.7610121810774	104.2118733301821	1.5095899679999998	0.203664691	0.0	0.0	0.0	0.069803073	0.0	0.0	0.0	0.007074865	0.0	0.066613115	0.445150857	0.005184347	0.0
TCGA-KU-A6H8	TCGA-KU-A6H8	41.0	male	white	Dead	327.0	327.0	Stage I	327.0	1	0.465909316	HPV-	0.658682635	Low	23952.0	429.0	49.0	0.114219114	49.496	106.0	0.0	106.0	0.115106976744186	0.28	1.98	0.03	7.821254343	High	0.209554165	-0.015659195	34.0104	104.26687975497784	5337.564666909053	635.6425944376538	4.033157353	0.334584832	0.0	0.0	0.004109449	0.168019357	0.002425515	0.0	0.0	0.081646581	0.0	0.043440633	0.23801823	0.020564265	0.0
TCGA-F7-A622	TCGA-F7-A622	75.0	male	white	Dead	359.0			359.0	1	1.449878742	HPV+	1.646706587	Low	41304.0	619.0	35.0	0.056542811	158.332	271.0	92.0	179.0	0.2553741935483871	0.7	2.1	0.11	1.060908328	Low	-0.984289132	0.03484649	11.5476	17.0064529153268	5274.129999393222	784.487487900846	2.1720825385	0.106033999	0.0	0.0	0.0	0.034443251	0.002766453	0.0	0.034668155	0.01372782	0.115267633	0.174535453	0.27056016	0.0	0.045363841
TCGA-CV-7097	TCGA-CV-7097	53.0	male	white	Dead	385.0	385.0	Stage III	385.0	1	1.67963698	HPV+	2.125748503	Low	65208.0	1500.0	141.0	0.094	271.162	481.0	0.0	481.0	0.1806542305129913	0.54	2.0	0.34	24.95314926	High	-0.112639125	0.131972107	105.35015	95.96190039889233	9915.122036026693	1009.9928904287258	3.859052352	0.017160963	0.0	0.1847993	0.0	0.0	0.018475834	0.0	0.044775978	0.0	0.237027621	0.014860595	0.364175759	0.009385491	0.003986554
TCGA-HL-7533	TCGA-HL-7533	65.0	male	white	Alive		1057.0	Stage IVA	1057.0	0	86.63200597	HPV+		missing													16.28080353	High	-0.362950545	-0.566002507	1038.76	118.54668693746504	17628.774629279655	2399.9174731739627	4.7663326005	0.264413958	0.0	0.002741275	0.083841059	0.097907189	0.017445086	0.0	0.035968791	0.054007916	0.11196744	0.159592334	0.056567297	0.023627128	0.0
TCGA-BB-7871	TCGA-BB-7871	64.0	female	white	Alive		750.0	Stage IVA	750.0	0	2.423972271	HPV+		missing													6.794182635	High	-0.589676772	0.973135169	18.9654	55.60604724621789	6887.876587778486	450.03127042707536	2.932308369	0.024145327	0.0	0.133515753	0.0	0.029661781	0.030791193	0.0	0.0	0.04209752	0.289198994	0.053053488	0.294378911	0.0	0.012096919
TCGA-CR-5250	TCGA-CR-5250	71.0	male	white	Alive		799.0	Stage II	799.0	0	233.6733193	HPV+	0.958083832	Low	23280.0	378.0	25.0	0.066137566	126.249	92.0	0.0	92.0	0.3331108179419525	0.7	1.93	0.0	7.995565088	Low	0.648528792	-0.208958391	66.5037	115.26172942528162	5452.105891132839	861.8962742231919	4.3376631805	0.045744987	0.0	0.242544296	0.0	0.096718713	0.110564803	0.0	0.030379707	0.0	0.248223491	0.044619375	0.043052894	0.000885	0.051174198
TCGA-CV-A45O	TCGA-CV-A45O	57.0	male	white	Alive		851.0	Stage III	851.0	0	0.880800415	HPV-	3.952095808	High	55844.0	1290.0	125.0	0.096899225	164.11	341.0	6.0	335.0	0.1271185127807901	0.29	2.0	0.0	2.389651111	Low	0.299159983	-1.862665779	409.602	69.32884078100876	8080.986571236105	968.0417813744804	3.378718876	0.238543998	0.0	0.0	0.0	0.183077658	0.004915705	0.0	0.0	0.0	0.062067298	0.079804114	0.177919141	0.0	0.017883256
TCGA-CN-6021	TCGA-CN-6021	63.0	female	white	Dead	276.0	276.0	Stage III	276.0	1	0.584259801	HPV-	7.48502994	High	169398.0	3536.0	231.0	0.065328054	1040.037	932.0	32.0	900.0	0.2940449533502968	0.43	3.61	0.08	3.320613934	Low	-0.2308299	-0.596296305	15.5294	64.31210540395531	2959.356795838541	187.48179730837455	3.0562093415	0.147197369	0.0	0.075285116	0.0	0.046336321	0.056413267	0.0	0.021577031	0.0	0.0	0.002446139	0.102978652	0.160887701	0.0
TCGA-CR-6474	TCGA-CR-6474	51.0	male	white	Dead	564.0	564.0	Stage IVA	564.0	1	1.297710572	HPV+	2.335329341	Low	58608.0	1202.0	66.0	0.054908486	186.604	288.0	0.0	288.0	0.1551155444721529	0.2	4.01	0.26	6.107364709	Low	0.595933532	1.677074272	163.097	111.79489508795116	7129.237922751885	911.3781472968672	3.8303512495	0.037090947	0.0	0.187342043	0.066412435	0.024549006	0.0	0.0	0.033870916	0.0	0.075597122	0.095145178	0.239806996	0.0	0.0
TCGA-CR-7385	TCGA-CR-7385	42.0	male	white	Alive		997.0	Stage IVA	997.0	0	418.134862	HPV+	0.958083832	Low	81882.0	2122.0	136.0	0.064090481	269.401	473.0	0.0	473.0	0.1268963730569948	0.51	1.94	0.11	16.7576739	High	0.21460286	-2.289040198	114.091	174.98254197464968	7431.581399650418	948.5300595106048	4.930356354500001	0.106501679	0.0	0.206386847	0.0	0.076941947	0.071194282	0.0	0.024702431	0.006810406	0.048291835	0.094720287	0.162227514	0.04431798	0.026731104
TCGA-CQ-5330	TCGA-CQ-5330	69.0	female	white	Alive		1897.0	Stage III	1897.0	0	0.989674336	HPV-	1.676646707	Low	30672.0	334.0	27.0	0.080838323	89.223	119.0	2.0	117.0	0.2663373134328358	0.53	2.15	0.3	26.05972582	High	0.932358353	0.489359323	233.693	149.99673779888946	12633.23445593543	2856.472291854597	4.678778738	0.096815031	0.0	0.191240559	0.0	0.013443452	0.003732457	0.0	0.016513461	0.051718463	0.017535035	0.185421499	0.301939814	0.029714888	0.0
TCGA-CQ-6229	TCGA-CQ-6229	61.0	male	white	Alive		1179.0	Stage III	1179.0	0	1.657388788	HPV+	0.688622754	Low	19680.0	306.0	25.0	0.081699346	50.737	87.0	15.0	72.0	0.1652671009771987	0.23	3.06	0.33	7.21675361	Low	-0.109551743	-0.276700719	157.235	80.31646694982508	9943.815514195609	2755.109163369422	4.2444231335	0.183074213	0.0	0.0	0.051921236	0.117165605	0.021291037	0.0	0.015188179	0.0	0.014973193	0.223217988	0.187986327	0.011342538	0.0
TCGA-HD-A634	TCGA-HD-A634	56.0	male	white	Dead	130.0	130.0	Stage III	130.0	1	844.2587839	HPV+	0.988023952	Low	14960.0	318.0	29.0	0.091194969	120.114	96.0	0.0	96.0	0.3765329153605016	0.82	2.16	0.17	0.202564042	Low	-1.120472997	0.456849204	4.6154	13.354201958195029	2253.2349506424453	61.304605432846905	0.970441745	0.040138924	0.153242694	0.0	0.019257991	0.025355623	0.0	0.0	0.033835771	0.0	0.097055819	0.0	0.162406734	0.0	0.09125941
TCGA-CV-A6K2	TCGA-CV-A6K2	79.0	male	white	Dead	317.0			317.0	1	1.161161616	HPV+	16.31736527	High	379980.0	7572.0	710.0	0.093766508	1405.194	2103.0	80.0	2023.0	0.185553149346362	0.39	2.03	0.07	11.42918005	High	-0.457825646	-0.242662616	246.6	69.29608481135828	7384.674070240274	1244.383237320289	3.619733313	0.115178866	0.0	0.111458588	0.0	0.076648371	0.007353994	0.0	0.0	0.101451983	0.153239902	0.08870983	0.207017178	0.0	0.037460614
TCGA-CN-A642	TCGA-CN-A642	57.0	male	white	Dead	82.0	82.0	Stage IVA	82.0	1	1.395970318	HPV+	2.125748503	Low	46812.0	771.0	47.0	0.060959792	288.295	171.0	3.0	168.0	0.3734391191709845	0.71	2.12	0.0	14.6426016	High	-0.54064327	-0.049569738	75.682	98.85662003396044	12828.301006266573	2361.3929665604715	4.330138508499999	0.270227768	0.0	0.026207401	0.087891952	0.061919286	0.018710934	0.0	0.033842934	0.021519312	0.0	0.158591503	0.134559576	0.011120277	0.0
TCGA-BA-A8YP	TCGA-BA-A8YP	50.0	male	black or african american	Alive		499.0	Stage IVB	499.0	0	0.984310297	HPV-	3.80239521	High	64245.0	1209.0	127.0	0.105045492	338.965	260.0	0.0	260.0	0.2801363636363636	0.61	3.19	0.16	0.849125674	Low	-0.789311505	1.689628137	24.827	39.888998739194335	3516.5766482550466	292.5919627012015	2.087419005	0.009905905	0.0	0.122993437	0.0	0.03118271	0.020812391	0.0	0.065220817	0.0	0.143260654	0.037043673	0.312730179	0.0	0.0
TCGA-CN-A499	TCGA-CN-A499	60.0	female	white	Alive		717.0	Stage I	717.0	0	645.1105165	HPV+	1.107784431	Low	20232.0	396.0	34.0	0.085858586	74.406	93.0	0.0	93.0	0.1874206549118388	0.42	3.75	0.32	26.68209422	High	-0.290215385	-1.570756664	432.546	155.77523093502472	12266.35258767894	4802.585996551425	5.1824447515	0.22671959	0.0	0.0	0.098333686	0.098964896	0.01350919	0.0	0.046221314	0.00181049	0.0	0.232996233	0.148607007	0.018792475	0.0
TCGA-CN-A63T	TCGA-CN-A63T	60.0	male	white	Alive		225.0	Stage IVA	225.0	0	1.332963615	HPV+	6.22754491	High	149214.0	3430.0	308.0	0.089795918	860.445	799.0	11.0	788.0	0.2507854852812591	0.36	3.65	0.29	10.48423724	High	0.353876561	-0.696559717	56.3836	132.41673916008713	11500.37740845298	1089.8383250030963	4.5598075925	0.107509502	0.0	0.154294647	0.028503735	0.061992665	0.003047152	0.0	0.025344458	0.0	0.053358782	0.209043652	0.129890453	0.050904772	0.0
TCGA-CR-7397	TCGA-CR-7397	44.0	male	white	Alive		754.0	Stage IVA	754.0	0	1.386031151	HPV+	0.928143713	Low	21120.0	321.0	34.0	0.105919003	38.368	89.0	2.0	87.0	0.1191552795031056	0.18	2.51	0.28	3.967416886	Low	0.750451046	1.348532813	44.2679	91.53363111192311	7114.530095020538	998.0306981552668	3.5355700015	0.03231385	0.0	0.147213566	0.0	0.041697804	0.045083266	0.0	0.020969187	0.0	0.207114962	0.149139496	0.237870294	0.0	0.004843644
TCGA-HD-7917	TCGA-HD-7917	62.0	male	white	Dead	836.0	836.0	Stage II	836.0	1	4.029529771	HPV+		missing													1.823992756	Low	-1.039569264	0.636308669	128.367	32.2048336142336	4569.626782303532	1007.945008103463	2.8456056105	0.07302297	0.0	0.166062181	0.004290454	0.07750241	0.029163539	0.0	0.0	0.0	0.061426902	0.232785463	0.0	0.0	0.036157605
TCGA-CV-7437	TCGA-CV-7437	77.0	male		Dead	506.0	506.0	Stage II	506.0	1	1.646660446	HPV+	3.502994012	High	71376.0	1529.0	127.0	0.083060824	542.657	440.0	0.0	440.0	0.3546777777777778	0.65	2.65	0.11	2.076710336	Low	-1.122746613	0.847351976	32.6749	33.33750897647856	6007.560589168201	280.4595432778636	2.1194587435	0.041144995	0.0	0.099351543	0.0	0.07863636	0.017010968	0.0	0.0	0.080281308	0.0	0.049625459	0.242395431	0.0	0.045730311
TCGA-CV-6953	TCGA-CV-6953	80.0	female	white	Dead	1641.0			1641.0	1	1.73601141	HPV+	2.754491018	High	79338.0	1635.0	156.0	0.095412844	292.786	482.0	8.0	474.0	0.1789645476772616	0.45	1.96	0.13	3.237207852	Low	-0.171261798	-1.047679626	63.8401	48.654486356249954	3173.281865813457	527.7374889092064	3.690492478	0.160679724	0.0	0.086839928	0.031224311	0.068154491	0.022710894	0.0	0.0	0.0	0.100231078	0.034237999	0.227565715	0.0	0.024682193
TCGA-CV-5430	TCGA-CV-5430	61.0	male	white	Alive					0	0.755662858	HPV-	3.413173653	High	79626.0	2164.0	248.0	0.114602588	628.101	593.0	22.0	571.0	0.2901159353348729	0.57	3.55	0.2	6.30021036	High	0.318225759	-0.759967993	30.658	103.01650051462369	8542.838605556553	1106.758518303808	4.349411587	0.106657434	0.0	0.107983809	0.0	0.064588363	0.089270203	0.0	0.0	0.040230561	0.0	0.146098048	0.208749072	0.017988388	0.0
TCGA-BA-5151	TCGA-BA-5151	72.0	male	white	Alive		722.0	Stage IVA	722.0	0	0.964913658	HPV-	1.946107784	Low	48732.0	760.0	44.0	0.057894737	168.459	187.0	5.0	182.0	0.221365308804205	0.62	4.11	0.41	3.802899993	Low	-0.171620603	-0.514866866	118.479	70.42298724459226	6593.533106722172	751.2839190956857	3.414773208	0.029864691	0.0	0.205341585	0.000495	0.016676747	0.0	0.0	0.058539978	0.0	0.039925707	0.018497356	0.240815506	0.056829154	0.0
TCGA-P3-A6T2	TCGA-P3-A6T2	45.0	male	white	Alive		2298.0	Stage II	2298.0	0	0.541798645	HPV-	1.28742515	Low	29802.0	456.0	25.0	0.054824561	182.472	116.0	2.0	114.0	0.3992822757111597	0.78	2.16	0.0	2.364852167	Low	-0.855130149	1.248142558	122.256	43.73754081531355	6315.117584522664	753.3469439108575	2.6710634665	0.057836641	0.025994099	0.116759082	0.014792439	0.0	0.0	0.0	0.054779497	0.0	0.178219559	0.074663121	0.271525533	0.011897979	0.0
TCGA-BA-4074	TCGA-BA-4074	69.0	male	white	Dead	462.0	462.0	Stage IVA	462.0	1	0.769611914	HPV-	3.592814371	High	77124.0	1842.0	179.0	0.097176982	583.225	546.0	2.0	544.0	0.3164541508410201	0.61	1.79	0.06	1.191806483	Low	-1.468952311	1.353432212	44.7043	26.82726320245728	6253.08250828301	658.9158742714769	2.7956362845	0.030503223	0.007581916	0.153787391	0.000265	0.0	0.0	0.0	0.012615742	0.0	0.103552179	0.113231021	0.267351616	0.022000267	0.0
TCGA-CR-7395	TCGA-CR-7395	80.0	female	white	Alive		930.0	Stage II	930.0	0	2.593917576	HPV+	3.652694611	High	80208.0	1357.0	122.0	0.0899042	163.248	327.0	9.0	318.0	0.1202120765832105	0.24	2.03	0.09	25.70718972	High	1.114041064	-0.970349912	457.762	191.41572166199973	12978.460435474675	3020.769427180818	5.4123136105	0.153971046	0.0	0.084315126	0.042387788	0.074238057	0.049325939	0.0	0.028740449	0.003626868	0.106277563	0.083682225	0.201131682	0.032404382	0.0
TCGA-UF-A71B	TCGA-UF-A71B	50.0	male	white	Alive		1506.0	Stage IVA	1506.0	0	0.829369262	HPV-	3.562874251	High	79260.0	1241.0	85.0	0.068493151	282.242	337.0	7.0	330.0	0.2272479871175523	0.55	1.92	0.12	4.376113025	Low	-0.482767287	0.826462745	15.3693	73.60921812801136	4913.757183890683	436.00003407291	3.4302740045	0.045586729	0.0	0.089573695	0.0	0.044919973	0.004978882	0.0	0.011619773	0.008674216	0.266657329	0.01816835	0.203950936	0.0	0.027128342
TCGA-BB-A5HZ	TCGA-BB-A5HZ	65.0	male	white	Alive		827.0	Stage IVA	827.0	0	1.984893532	HPV+	1.736526946	Low	20136.0	324.0	39.0	0.12037037	74.751	153.0	2.0	151.0	0.2300030769230769	0.36	3.85	0.24	1.058961398	Low	-0.457563113	0.553293349	88.3919	36.913267636344656	3531.7562530148343	233.0342399311484	2.2545851095	0.031769983	0.0	0.064227554	0.0	0.203336947	0.0	0.0	0.037923442	0.0	0.0	0.062150825	0.292535556	0.000768	0.0
TCGA-DQ-7590	TCGA-DQ-7590	51.0	male	white	Alive		1413.0	Stage IVA	1413.0	0	171.2611572	HPV+		missing													30.24238471	High	0.877462408	-1.908282396	537.714	280.76183185489623	12809.845680373135	2823.8924594824584	5.80415575	0.161029135	0.0	0.016837342	0.037728902	0.074975496	0.083480586	0.0	0.0	0.032834406	0.322279113	0.094105536	0.131353697	0.024271971	0.0
TCGA-CR-7365	TCGA-CR-7365	60.0	male	white	Alive		1191.0	Stage IVA	1191.0	0	1.569430198	HPV+	4.071856287	High	67460.0	604.0	37.0	0.061258278	188.125	157.0	3.0	154.0	0.3109504132231405	0.51	3.53	0.11	2.306811309	Low	-0.078818787	1.474434421	20.0	39.8063922578714	6350.126911760156	637.1938573898898	2.7953841765	0.047924282	0.0	0.182748644	0.0	0.004520943	0.010919484	0.0	0.056188911	0.0	0.309289771	0.03651528	0.248052052	0.009294791	0.0
TCGA-CR-5248	TCGA-CR-5248	53.0	male	white	Alive					0	137.6147451	HPV+	7.604790419	High	229500.0	4203.0	662.0	0.157506543	779.135	986.0	11.0	975.0	0.1853318268315889	0.47	1.84	0.01	80.4627979	High	0.985554387	-2.75056036	86.9565	462.422912611398	8591.902466638381	1724.5137930919805	6.084915997	0.201050342	0.0	0.045998295	0.02695544	0.089682141	0.103106768	0.0	0.072711654	0.029079951	0.087204247	0.069871113	0.139980853	0.036201582	0.016196507
TCGA-CR-6492	TCGA-CR-6492	78.0	male	white	Alive		479.0	Stage IVA	479.0	0	1.481668828	HPV+	1.437125749	Low	32754.0	588.0	97.0	0.164965986	59.044	128.0	5.0	123.0	0.1002444821731748				7.190788615	High	0.288505018	-0.728407462	179.368	79.33308281626744	11057.58288367509	1627.5586122721631	4.1615319215	0.068316575	0.0	0.058326338	0.004492152	0.081259122	0.018888132	0.0	0.092118014	0.0	0.020319522	0.154591052	0.139288744	0.095629517	0.0
TCGA-CR-6484	TCGA-CR-6484	67.0	female	asian	Alive		354.0	Stage IVA	354.0	0	1.003030282	HPV+	6.497005988	High	138576.0	2918.0	217.0	0.074366004	385.061	725.0	2.0	723.0	0.1319153819801301	0.3	2.7	0.28	10.80479654	High	1.136987151	-1.141096064	306.195	200.57219719957027	17939.933771224893	1621.480804031635	5.0708482625	0.111258412	0.0	0.111418552	0.0	0.098356554	0.019145273	0.0	0.0	0.025899276	0.214278378	0.08011167	0.227111222	0.020807713	0.006117358
TCGA-CV-7104	TCGA-CV-7104	61.0	female	white	Dead	393.0	393.0	Stage IVA	393.0	1	2.153791821	HPV+	2.574850299	Low	54812.0	797.0	96.0	0.120451694	163.811	241.0	2.0	239.0	0.2052769423558897	0.53	1.89	0.17	6.191761923	Low	0.636999804	-0.117464999	329.754	116.5597562022364	14133.361060676036	1547.9792774058185	4.090274773	0.052482675	0.0	0.250744527	0.0	0.025806825	0.022079757	0.0	0.025770326	0.039736117	0.15001646	0.037344086	0.248884209	0.018786689	0.0
TCGA-MZ-A6I9	TCGA-MZ-A6I9	68.0	male	white	Dead	489.0	489.0	Stage IVA	489.0	1	320.267567	HPV+	0.688622754	Low	15846.0	259.0	40.0	0.154440154	45.266	85.0	3.0	82.0	0.1741	0.37	2.05	0.38	3.159508178	Low	-0.151118469	-0.648576751	10.4535	58.70266501093531	4354.485301411126	305.0180724505597	3.469133107	0.087418348	0.0	0.037395403	0.0	0.079918809	0.044627266	0.0	0.077038419	0.0	0.010533121	0.023860566	0.028819837	0.128867478	0.0
TCGA-KU-A6H7	TCGA-KU-A6H7	55.0	female	white	Alive		586.0	Stage IVA	586.0	0	70.40692878	HPV+	3.353293413	High	43008.0	1329.0	81.0	0.060948081	244.891	519.0	7.0	512.0	0.1841285714285714	0.54	1.87	0.2	33.15604452	High	0.335720992	-0.745115662	119.09085	183.0867577688913	15018.055051010231	3344.3638745221874	5.591974259	0.326269242	0.0	0.0	0.0	0.14173367	0.101276596	0.0	0.0	0.048295291	0.118440483	0.068414433	0.110968696	0.013525661	0.010538426
TCGA-QK-A8Z8	TCGA-QK-A8Z8	60.0	female	black or african american	Dead	171.0	171.0	Stage IVC	171.0	1	0.788714443	HPV-	9.820359281	High	203502.0	4289.0	392.0	0.091396596	1447.634	1101.0	12.0	1089.0	0.3374438228438228	0.7	1.89	0.23	4.827412133	Low	-0.339327259	-0.608331529	18.8216	38.20213545737265	10732.125045740138	379.7645500623499	3.0043230095	0.084195702	0.013635854	0.0	0.016872126	0.108064413	0.009689316	0.0	0.066249569	0.013214499	0.046596822	0.0051762	0.089402891	0.088946124	0.0
TCGA-CV-7409	TCGA-CV-7409	43.0	male	black or african american	Dead	543.0	543.0	Stage IVB	543.0	1	2.022356332	HPV+		missing													28.8400148	High	0.013868955	-0.463469858	37.9211	115.04068972536062	16489.177617199202	1192.6910726309295	4.290330535	0.179148233	0.0	0.0	0.071047712	0.080478999	0.018318308	0.0	0.0	0.074458551	0.137241606	0.130353771	0.218030074	0.024675187	0.0
TCGA-CX-7086	TCGA-CX-7086	53.0	male	black or african american	Alive		573.0	Stage IVA	573.0	0	1.265121222	HPV+	5.778443114	High	148872.0	2666.0	185.0	0.069392348	660.738	808.0	101.0	707.0	0.2477457817772778	0.7	3.29	0.25	3.728124398	Low	-0.591558975	-0.736970853	68.0743	69.87375356583557	5412.789648100396	761.5468556947749	3.2290987295	0.067186952	0.0	0.189029294	0.0	0.099601722	0.041592016	0.0	0.022391094	0.0	0.021151052	0.172222152	0.131292094	0.012927121	0.0
TCGA-CV-7245	TCGA-CV-7245	62.0	male	white	Alive		797.0	Stage III	797.0	0	1.366870719	HPV+	12.39520958	High	268248.0	3418.0	315.0	0.092159157	985.319	988.0	1.0	987.0	0.2881892366188944	0.63	3.22	0.21	5.032237455	Low	-0.27999755	1.287784859	34.22365	47.86516039891074	5476.612421751875	202.54330765783035	2.534930939	0.080935133	0.0	0.194310095	0.023380274	0.006166594	0.003477099	0.0	0.109206204	0.0	0.326167253	0.006787717	0.136547332	0.002598938	0.0
TCGA-CQ-A4CH	TCGA-CQ-A4CH	58.0	male	asian	Dead	379.0			379.0	1	1.007056875	HPV+	0.508982036	Low	11532.0	152.0	8.0	0.052631579	12.865	66.0	8.0	58.0	0.0840849673202614				1.148260519	Low	-0.675005124	0.214625606	81.103	45.735467803265806	3562.1014187697465	250.1812076914656	2.1697398215	0.005894795	0.028890413	0.0	0.0	0.03046994	0.016179973	0.0	0.039563875	0.0	0.492666254	0.00549862	0.131534524	0.007018554	0.012715992
TCGA-CN-6010	TCGA-CN-6010	53.0	male	white	Alive					0	2.47941757	HPV+	3.113772455	High	609018.0	13212.0	1559.0	0.117998789	1615.248	2544.0	11.0	2533.0	0.1222468780746234	0.41	3.02	0.31	6.954515451	High	0.040306016	0.292781292	354.272	74.85298712395614	5398.801399277152	413.352783123199	3.7189256315	0.1154444	0.0	0.240920909	0.0	0.039782497	0.0	0.0	0.0	0.0371962	0.021692939	0.075452484	0.167327952	0.004513407	0.031291502
TCGA-CV-A6JU	TCGA-CV-A6JU	61.0	female	white	Alive		110.0	Stage IVA	110.0	0	1.6151637	HPV+	3.293413174	High	81342.0	1547.0	136.0	0.087912088	317.308	409.0	6.0	403.0	0.2049793281653746	0.4	1.91	0.01	0.502640909	Low	0.160502421	0.248492159	4.4101	37.72257953785063	11872.784126008788	171.08387729035508	2.186338537	0.106393272	0.0	0.0	0.0	0.080580895	0.067220557	0.0	0.022626073	0.0	0.0	0.057233722	0.38631566	0.0	0.154443703
TCGA-UF-A719	TCGA-UF-A719	54.0	male		Alive		1663.0	Stage III	1663.0	0	0.611169518	HPV-	3.023952096	High	66948.0	1242.0	113.0	0.090982287	308.193	359.0	8.0	351.0	0.2479428801287208				4.631244744	Low	-0.320058985	-0.778420823	58.6839	39.3616592568621	6057.478084029122	395.47389790023897	2.838722906	0.091831016	0.0	0.092514944	0.0	0.110631805	0.012275155	0.0	0.043086924	0.029483962	0.141943898	0.0	0.195516408	0.048099423	0.0
TCGA-CV-7413	TCGA-CV-7413	74.0	female	white	Dead	294.0	294.0	Stage II	294.0	1	1.605629644	HPV+	1.916167665	Low	45750.0	1007.0	68.0	0.067527309	254.971	218.0	3.0	215.0	0.2529474206349206	0.44	1.86	0.07	6.76410943	Low	0.457902366	0.918136539	52.7009	76.87634990562154	14857.888817353329	880.9708429477332	3.6614981985	0.053747619	0.0	0.211478605	0.0	0.065241939	0.021618945	0.0	0.023936294	0.069646719	0.195665798	0.076817728	0.166464184	0.00926296	0.0
TCGA-BA-5153	TCGA-BA-5153	51.0	male	white	Dead	1762.0			1762.0	1	297.5906267	HPV+	1.047904192	Low	27300.0	552.0	65.0	0.117753623	141.31	130.0	0.0	130.0	0.2555334538878843	0.79	2.0	0.0	84.17967298	High	0.485818472	-1.03995793	49.4234	215.31728071178784	9315.8191179709	952.166191510974	5.026587860999999	0.242698593	0.0	0.128585738	0.053343555	0.082167687	0.050054172	0.0	0.043948947	0.029870967	0.013913008	0.023042439	0.078643488	0.102616374	0.0
TCGA-BA-A6D8	TCGA-BA-A6D8	59.0	male	black or african american	Alive					0	0.740381697	HPV-	3.053892216	High	59980.0	909.0	131.0	0.144114411	351.983	263.0	39.0	224.0	0.3867945054945055	0.49	3.51	0.09	2.309771282	Low	0.132851921	1.216536769	8.9041	41.41885887612578	4238.196890761749	121.65603882512808	2.4148970715	0.050331975	0.064550702	0.0	0.0	0.066696986	0.025000798	0.0	0.002247615	0.017526821	0.153306049	0.0	0.236208914	0.0	0.107552137
TCGA-CN-A49C	TCGA-CN-A49C	67.0	male	white	Alive		645.0	Stage IVA	645.0	0	81.37496304	HPV+	1.347305389	Low	35910.0	514.0	41.0	0.079766537	150.724	140.0	0.0	140.0	0.2926679611650485	0.82	2.02	0.1	6.288212622	High	-0.402207875	-1.038496408	61.027	60.04751654530242	5132.672881103812	587.7965005394454	3.720109029	0.114595789	0.0	0.0	0.0	0.180130693	0.052470503	0.0	0.0	0.062178319	0.0	0.080478804	0.172965606	0.00289698	0.073103289
TCGA-CR-7376	TCGA-CR-7376	83.0	male	white	Alive		972.0	Stage II	972.0	0	1.074754966	HPV+	1.467065868	Low	25700.0	425.0	21.0	0.049411765	40.973	112.0	5.0	107.0	0.0961807511737089	0.16	2.03	0.03	49.41920852	High	1.498494181	-0.46159516	348.267	310.4727837803315	14955.617274233437	3515.3308770394656	5.6657486155	0.090901511	0.0	0.235552148	0.02157812	0.063783563	0.002044779	0.0	0.022535908	0.001350013	0.068942069	0.129418728	0.240545782	0.067441165	0.0
TCGA-TN-A7HJ	TCGA-TN-A7HJ	51.0	male	white	Alive		403.0	Stage III	403.0	0	0.89981751	HPV-	2.664670659	Low	60810.0	1169.0	74.0	0.063301967	165.951	353.0	20.0	333.0	0.1418384615384615	0.28	3.23	0.05	1.021436841	Low	-0.550030766	-0.144973408	25.7129	47.63250877373568	5401.651894327758	259.5250352142966	2.7415771315	0.038803594	0.0	0.110970987	0.0	0.066755244	0.0	0.0	0.044997761	0.0	0.000733	0.027320112	0.307070836	0.0277944	0.061575122
TCGA-BA-A6DF	TCGA-BA-A6DF	80.0	female	white	Dead	238.0	238.0	Stage IVA	238.0	1			3.71257485	High	45003.0	1405.0	154.0	0.109608541	226.16	391.0	8.0	383.0	0.1608534850640113	0.35	2.03	0.03		missing
TCGA-CR-6493	TCGA-CR-6493	69.0	male	black or african american	Dead	282.0	282.0	Stage IVA	282.0	1	0.633460319	HPV-	0.868263473	Low	20650.0	432.0	71.0	0.164351852	132.6	80.0	0.0	80.0	0.3062355658198614	0.67	3.81	0.03	1.985978494	Low	-0.827779806	0.753608766	161.601	28.46841508599666	6910.768495123912	783.4741583219234	2.4318419615	0.060080235	0.0	0.091358116	0.005821795	0.026796231	0.0	0.0	0.074393865	0.0	0.19815308	0.137547223	0.217973494	0.0095406	0.0
TCGA-D6-A6ES	TCGA-D6-A6ES	50.0	male	white	Alive		389.0	Stage IVA	389.0	0	4.413563521	HPV+	4.790419162	High	107694.0	1954.0	165.0	0.08444217	639.604	476.0	6.0	470.0	0.3271631713554987	0.72	1.96	0.01	0.338646033	Low	-0.168022178	-0.413489882	8.69	13.454845263405444	5500.390149030232	33.01365043381459	1.9573664665	0.068154093	0.005532025	0.0	0.0	0.043943391	0.013907027	0.0	0.024178641	0.0	0.400027893	0.0	0.15303844	0.0	0.014895855
TCGA-DQ-5624	TCGA-DQ-5624	43.0	female	white	Alive		1778.0	Stage IVA	1778.0	0	1.258707732	HPV+	2.305389222	Low	48612.0	1004.0	129.0	0.128486056	151.135	280.0	0.0	280.0	0.1503830845771144	0.27	3.82	0.32	1.551001412	Low	0.288152399	1.420362697	120.862	73.67629828853316	5395.480837548016	521.632954895618	2.9979550685	0.048674504	0.0	0.233390194	0.0	0.0	0.026623537	0.0	0.037294622	0.0	0.158871555	0.0	0.007768769	0.006287591	0.01979958
TCGA-F7-8298	TCGA-F7-8298	58.0	male	white	Alive		995.0	Stage I	995.0	0	1.552293813	HPV+	3.592814371	High	65010.0	1685.0	205.0	0.121661721	544.227	381.0	15.0	366.0	0.3227918149466192	0.53	2.11	0.08	11.91329016	High	-0.396571678	1.484698025	221.141	63.10036141102783	5582.029125421862	550.8225400013447	3.186689706	0.035962969	0.010032247	0.160888504	0.0	0.0	0.0	0.0	0.015051051	0.017692609	0.272783709	0.017250099	0.322598589	0.0	0.0
TCGA-CN-5358	TCGA-CN-5358	60.0	male	white	Dead	261.0	261.0	Stage III	261.0	1	1.739775187	HPV+	0.988023952	Low	17628.0	254.0	13.0	0.051181102	22.031	75.0	0.0	75.0	0.0863960784313725	0.98	2.0	0.08	18.54232181	High	1.751274672	-0.566745426	127.234	293.3609106409546	9246.759755786694	1229.6360271047408	5.282516683500001	0.075471539	0.0	0.160519304	0.008075796	0.070399239	0.019834893	0.0	0.030009312	0.0	0.124917798	0.058155935	0.186818519	0.133865144	0.0
TCGA-CN-4722	TCGA-CN-4722	61.0	female	white	Alive		1483.0	Stage II	1483.0	0	1.052530782	HPV+																	0.242305687	0.967960256	32.4157	70.25839592235397	4256.688650859323	245.45581537705803	3.165883071	0.127946401	0.0	0.113992784	0.0	0.024316904	0.084034799	0.0	0.0	0.01561645	0.0	0.011645979	0.175947625	0.131942246	0.0
TCGA-H7-A6C5	TCGA-H7-A6C5	65.0	male	white	Alive		642.0	Stage III	642.0	0	1.248222418	HPV+	2.54491018	Low	54450.0	1067.0	17.0	0.015932521	322.74	269.0	0.0	269.0	0.302191011235955	0.58	1.83	0.11		missing	-0.242186655	-0.556837667	26.6098	53.07302854243153	5146.434360772865	118.2558362006006		0.099953024	0.0	0.045132161	0.0	0.073653121	0.012832041	0.0	0.000418	0.0	0.0	0.006484023	0.188929561	0.280425889	0.0
TCGA-CR-6477	TCGA-CR-6477	56.0	female	white	Alive		514.0	Stage IVA	514.0	0	1.357363968	HPV+	1.976047904	Low	60864.0	1023.0	114.0	0.11143695	230.684	293.0	0.0	293.0	0.22527734375	0.29	3.45	0.23	2.796844414	Low	0.792953241	0.188948009	77.8882	108.16784195944764	7733.291137849748	498.4974411607227	3.605552534	0.048222963	0.0	0.166035461	0.0	0.01102115	0.04579227	0.0	0.019952287	0.0	0.225090134	0.0	0.231010943	0.026581855	0.0
TCGA-BA-A6DG	TCGA-BA-A6DG	49.0	male	white	Dead	69.0	69.0	Stage IVA	69.0	1	1.191802619	HPV+	0.598802395	Low	13224.0	144.0	7.0	0.048611111	15.97	67.0	2.0	65.0	0.1101379310344827	0.17	2.18	0.28	4.864697172	Low	0.501584282	1.15334785	201.583	93.58530338611226	5398.977995788137	467.50835650569337	3.2799072835	0.068190273	0.0	0.123869453	0.0	0.001997395	0.002038024	0.0	0.056182426	0.0	0.357040975	0.022977395	0.266624906	0.0	0.002038842
TCGA-CN-4734	TCGA-CN-4734	70.0	male	white	Alive		1690.0	Stage II	1690.0	0	1.329957883	HPV+	3.473053892	High	79434.0	1719.0	112.0	0.065154159	442.929	382.0	4.0	378.0	0.2575168604651162				20.25140363	High	0.428346329	-0.745161661	421.15	154.32725229130617	13906.994378592086	2407.032239895771	4.8342439815	0.145200653	0.0	0.15676121	0.05244872	0.071369116	0.0	0.0	0.092462549	0.0	0.082404453	0.094749615	0.132137503	0.019999633	0.0
TCGA-RS-A6TO	TCGA-RS-A6TO	82.0	female	white	Dead	387.0			387.0	1	0.513861549	HPV-	3.952095808	High	90414.0	2017.0	250.0	0.123946455	355.162	456.0	1.0	455.0	0.1759970267591674	0.42	3.57	0.12	9.110940578	High	0.368852492	0.638807044	153.6	106.22888782754872	10660.8088700128	1556.0263427560076	4.153173427	0.133022665	0.0	0.0	0.049929324	0.066699907	0.004157569	0.0	0.02274146	0.005730416	0.24945194	0.148525419	0.294605222	0.003338346	0.0
TCGA-CN-A63V	TCGA-CN-A63V	59.0	male	white	Alive		679.0	Stage IVA	679.0	0	1.090395806	HPV+	2.335329341	Low	53425.0	913.0	96.0	0.105147864	155.889	234.0	7.0	227.0	0.1705568927789934	0.32	2.17	0.0	2.951298817	Low	-0.154025833	2.059264336	56.6461	50.08740627187324	3601.739186356399	256.650695632126	2.6004596085	0.054782452	0.0	0.032711909	0.0	0.060272657	0.026310932	0.0	0.0	0.033099391	0.459116007	0.012943535	0.198845657	0.0	0.009717592
TCGA-IQ-A61O	TCGA-IQ-A61O	43.0	male	white	Dead	421.0	421.0	Stage IVA	421.0	1	1.10591309	HPV+	0.958083832	Low	19032.0	186.0	22.0	0.11827957	26.547	80.0	0.0	80.0	0.1419625668449197	0.38	3.12	0.43	1.614793853	Low	-0.047141131	2.238151261	86.144	55.77943721337457	6829.948532684173	441.4939104148428	2.9064992945	0.044426213	0.0	0.0	0.011276839	0.055733301	0.046054011	0.0	0.025374922	0.0	0.419272207	0.027144961	0.28547223	0.008123222	0.002287408
TCGA-HD-8635	TCGA-HD-8635	61.0	female	white	Alive					0	1.349845323	HPV+	13.68263473	High	117204.0	2128.0	205.0	0.096334586	474.954	577.0	2.0	575.0	0.2230878346641615	0.5	1.98	0.06	11.00395317	High	0.187055662	0.224523344	167.2335	65.3737846491999	5782.936849678828	633.0502499419634	3.6323554185	0.08892317	0.0	0.149598893	0.0	0.017388569	0.00639549	0.0	0.022097834	0.018172523	0.148087441	0.052092267	0.247554409	0.073137122	0.0
TCGA-F7-A620	TCGA-F7-A620	47.0	male	white	Alive		543.0		543.0	0	1.340659623	HPV+	1.22754491	Low	29064.0	702.0	46.0	0.065527066	127.229	192.0	5.0	187.0	0.1809800853485064	0.37	1.9	0.43	39.35431709	High	0.696532155	-1.259521373	300.331	169.18884313647894	23008.791666230038	4523.54148083591	5.4106094765	0.18689301	0.0	0.086751996	0.02484892	0.089400053	0.018251362	0.0	0.02775372	0.08126413	0.037024747	0.259782111	0.07833596	0.025260747	0.0
TCGA-BB-4227	TCGA-BB-4227	66.0	male	white	Alive					0	0.986791467	HPV-	5.628742515	High	122688.0	2049.0	190.0	0.09272816	692.532	630.0	1.0	629.0	0.337820487804878	0.79	1.94	0.01	1.526417906	Low	-1.433617995	0.452918929	41.5687	21.975655132472472	3684.272470889037	169.02827557170352	1.526561408	0.059025901	0.047046135	0.0	0.0	0.025319535	0.0	0.0	0.06039488	0.0	0.0	0.0	0.45113239	0.0	0.030840441
TCGA-CN-5369	TCGA-CN-5369	89.0	female	white	Dead	1.0	1.0	Stage IVA	1.0	1	1.300913425	HPV+	12.06586826	High	297882.0	4952.0	517.0	0.104402262	484.062	1379.0	8.0	1371.0	0.0977310720775287	0.18	2.0	0.04	27.94948897	High	1.125301735	-1.118006077	437.238	175.70262440064067	13717.272533279678	3495.9151038831114	5.368688461	0.147885003	0.0	0.197055975	0.017147511	0.04594728	0.0	0.0	0.051879208	0.0	0.054958633	0.209334452	0.186400204	0.024864217	0.0
TCGA-IQ-A61I	TCGA-IQ-A61I	63.0	male	black or african american	Dead	2.0	2.0	Stage IVA	2.0	1	523.1572684	HPV+	3.143712575	High	66540.0	869.0	62.0	0.071346375	231.482	252.0	0.0	252.0	0.2660712643678161	0.73	1.92	0.12	12.70874795	High	0.359205366	-1.070804361	52.0162	95.82523477924204	11205.074881182249	1112.5101592821454	4.6731415585	0.144030364	0.0	0.0	0.04022731	0.084204866	0.092651566	0.012356654	0.0	0.085155018	0.08705317	0.093010213	0.08356764	0.0	0.070019266
TCGA-CR-6480	TCGA-CR-6480	53.0	male	white	Alive		362.0	Stage IVA	362.0	0	261.8583191	HPV+	2.185628743	Low	65418.0	931.0	95.0	0.102040816	299.241	209.0	0.0	209.0	0.3210740343347639	0.78	2.02	0.03	8.497273492	High	-0.267792661	-1.599200455	105.541	79.974150230881	9699.513018421658	755.0459867101379	3.9352407645	0.213515649	0.0	0.039376363	0.0	0.138197972	0.083220275	0.0	0.004350862	0.0	0.0	0.072474918	0.17438779	0.004331048	0.013442639
TCGA-BA-6871	TCGA-BA-6871	75.0	male	white	Dead	108.0			108.0	1	1.176596217	HPV+	3.622754491	High	47696.0	1000.0	107.0	0.107	282.788	345.0	1.0	344.0	0.2825054945054945	0.7	2.95	0.2	26.8658206	High	-0.095530318	1.086177511	66.2379	115.58982275006296	9080.554800548018	760.0949184758615	4.2992749775000005	0.178467487	0.0	0.232427213	0.018723171	0.078785214	0.0	0.0	0.081616164	0.0	0.048363525	0.074042752	0.083913199	0.065746842	0.0
TCGA-BA-A4IH	TCGA-BA-A4IH	57.0	male	white	Alive		622.0	Stage IVA	622.0	0	302.0509678	HPV+	1.22754491	Low	30672.0	583.0	85.0	0.145797599	258.109	143.0	0.0	143.0	0.4419674657534246	0.88	1.87	0.18	9.290137825	High	-0.27631988	0.148098326	63.5717	118.55808479706576	8652.031141007816	1251.4594492064523	4.1203207275	0.175433876	0.0	0.08777901	0.01089758	0.138077744	0.019854345	0.0	0.015461819	0.002911226	0.036937453	0.125165197	0.079797947	0.093350284	0.0
TCGA-QK-A6IJ	TCGA-QK-A6IJ	71.0	male	white	Alive		387.0	Stage II	387.0	0	2.182552348	HPV+	1.766467066	Low	42384.0	752.0	64.0	0.085106383	149.837	221.0	25.0	196.0	0.1989867197875165	0.32	3.29	0.62	2.388823064	Low	0.683090477	-0.416964632	22.567	70.70738791468361	19961.156824549085	918.8672149690703	3.7606971105	0.057166622	0.0	0.033327649	0.0	0.070035816	0.19801171	0.0	0.0	0.056858159	0.019729328	0.074501336	0.281279703	0.0	0.008965867
TCGA-BA-6873	TCGA-BA-6873	28.0	male	white	Alive		122.0	Stage IVA	122.0	0	0.925283034	HPV-	1.676646707	Low	46488.0	561.0	30.0	0.053475936	148.194	178.0	17.0	161.0	0.2636903914590747	0.41	3.66	0.14	14.62637144	High	-0.303865997	0.852775268	204.719	78.51853182258046	12628.833973906943	2162.502853531073	4.081149124	0.127992522	0.0	0.169323331	0.0	0.012581618	0.0	0.0	0.030858346	0.019593806	0.188187036	0.138242247	0.226525949	0.009285021	0.0
TCGA-CN-5359	TCGA-CN-5359	59.0	male	white	Dead	377.0	377.0	Stage IVA	377.0	1	1.202747791	HPV+	3.592814371	High	84696.0	1417.0	192.0	0.13549753	193.282	412.0	0.0	412.0	0.1363060648801128	0.19	3.23	0.13	14.92438937	High	1.043945282	-0.410202168	125.443	180.61179637045552	8562.292488420237	1136.3853222666253	4.7010103805	0.077437736	0.0	0.24376278	0.035518244	0.0	0.023868973	0.0	0.04015149	0.0	0.075559402	0.062406446	0.245803149	0.043631612	0.0
TCGA-MT-A7BN	TCGA-MT-A7BN	74.0	male	white	Alive					0	1.028383111	HPV+	1.706586826	Low	34716.0	525.0	47.0	0.08952381	158.544	139.0	10.0	129.0	0.3014144486692015	0.51	3.13	0.05	7.467886495	High	0.347730884	0.08969384	15.5556	150.0930883413758	11938.36402296944	637.4009949862395	4.536708023	0.189131432	0.0	0.0	0.0	0.122836384	0.012551679	0.000517	0.0	0.051626788	0.166352878	0.067944416	0.258795095	0.004540908	0.0
TCGA-HD-A633	TCGA-HD-A633	74.0	male	white	Alive		421.0	Stage IVA	421.0	0	1.332415163	HPV+	3.413173653	High	106392.0	2031.0	156.0	0.076809453	623.858	576.0	75.0	501.0	0.3070167322834645	0.64	1.95	0.0	3.81147655	Low	-0.886043294	1.514190376	26.7385	26.221645740443897	5587.3351133389415	166.22739742779868	1.7326773335	0.037410449	0.0	0.052616117	0.0	0.014309474	0.029322407	0.0	0.019543823	0.0	0.46102145	0.016190882	0.18793742	0.001428542	0.002048994
TCGA-QK-A6IH	TCGA-QK-A6IH	65.0	female	white	Alive		653.0	Stage IVA	653.0	0	1.885602482	HPV+	1.976047904	Low	41502.0	833.0	48.0	0.057623049	338.145	187.0	1.0	186.0	0.4054496402877697	0.76	1.82	0.16	2.620060272	Low	-0.381099493	1.40784134	6.6586	32.5137857636447	5229.9929384089655	297.0628504032428	2.4508909495	0.097569526	0.0	0.0	0.0	0.092006001	0.0	0.0	0.0	0.043593719	0.407515132	0.013010324	0.258090999	0.0	0.02260199
TCGA-BB-4225	TCGA-BB-4225	73.0	male	white	Alive		146.0	Stage IVA	146.0	0	983.5498045	HPV+	1.556886228	Low	35556.0	566.0	84.0	0.148409894	132.065	148.0	0.0	148.0	0.2329188712522046	0.65	3.49	0.25	22.72723073	High	0.54788588	-0.754047584	73.5096	197.1639864935207	8555.074839418809	1823.4359742484587	5.400721164	0.207679191	0.0	0.220681039	0.047831768	0.06850644	0.055542127	0.0	0.024198222	0.0	0.0464781	0.040557888	0.063973484	0.108649103	0.0
TCGA-CV-7427	TCGA-CV-7427	73.0	female	white	Dead	4760.0			4760.0	1	0.923162345	HPV-	10.71856287	High	248220.0	4509.0	253.0	0.056110002	978.43	1107.0	12.0	1095.0	0.2169467849223946	0.5	2.09	0.11	20.492868	High	0.340946115	-2.237330145	916.483	143.112839740751	16169.797939864466	4871.238835585798	4.9594106295	0.174464231	0.0	0.119693503	0.044472314	0.071449583	0.006191265	0.0	0.047728475	0.000524	0.0	0.165122633	0.212980491	0.016086455	0.0
TCGA-IQ-A6SG	TCGA-IQ-A6SG	61.0	female	white	Alive		579.0	Stage III	579.0	0	0.699051662	HPV-	2.54491018	Low	57948.0	1286.0	116.0	0.090202177	334.871	300.0	3.0	297.0	0.2601950271950272	0.48	3.75	0.13	1.55708748	Low	-1.188048579	0.915476205	9.1905	33.320429188650486	2364.5720760964014	211.28298782908624	1.859880796	0.030255733	0.0	0.001529911	0.0	0.052413484	0.00242899	0.0	0.069188147	0.0	0.36164308	0.0	0.168523818	0.0	0.0
TCGA-CV-7414	TCGA-CV-7414	78.0	male	white	Dead	14.0	14.0	Stage III	14.0	1	1.431558014	HPV+	6.646706587	High	134730.0	3300.0	297.0	0.09	974.174	980.0	19.0	961.0	0.2951148136928203	0.82	1.97	0.08	14.24121173	High	-0.423764003	1.05399553	76.7913	56.23000452208075	5131.400569608988	391.6649759096823	2.938213436	0.04572734	0.0	0.201937022	0.0	0.042364023	0.090169579	0.0	0.153036484	0.040285678	0.070299	0.055218592	0.143221288	0.0	0.0
TCGA-BA-A6DD	TCGA-BA-A6DD	44.0	male	black or african american	Dead	173.0			173.0	1	0.636139984	HPV-	1.556886228	Low	32604.0	518.0	20.0	0.038610039	56.926	168.0	1.0	167.0	0.109684007707129	0.21	1.98	0.29	12.18428764	High	0.4435719	0.133234959	41.1364	115.9763557324638	12510.60107254902	2051.863674104293	4.897380137	0.18716808	0.0	0.0	0.039723427	0.070195457	0.024988405	0.0	0.013815569	0.004033171	0.071911185	0.148918737	0.122082987	0.061407382	0.0
TCGA-CV-7446	TCGA-CV-7446	66.0	male	white	Dead	1093.0	1093.0	Stage II	1093.0	1	1.379185402	HPV+	3.80239521	High	82536.0	1497.0	206.0	0.13760855	536.734	535.0	0.0	535.0	0.3583004005340454				4.122444297	Low	-0.77825092	0.15222235	49.9464	73.64740266658539	4389.499030903231	791.4455283969871	3.178765053	0.058966122	0.0	0.024620562	0.051913085	0.058505539	0.011860693	0.0	0.054423195	0.0	0.02812841	0.143343998	0.235356873	0.098910526	0.0
TCGA-IQ-A61G	TCGA-IQ-A61G	57.0	male	white	Alive		360.0	Stage IVA	360.0	0	0.856774856	HPV-	3.383233533	High	77058.0	1896.0	251.0	0.132383966	566.123	426.0	0.0	426.0	0.2984306800210859	0.75	2.72	0.09	1.418336645	Low	-1.415888568	0.347262428	16.8584	33.28045174734692	6148.595225132187	470.9955959413558	2.1004839090000003	0.016492226	0.0	0.026664293	0.046458775	0.075014915	0.013052734	0.0	0.0	0.02608637	0.248309908	0.0103859	0.260964902	0.0	0.049726655
TCGA-CV-7177	TCGA-CV-7177	82.0	female	white	Dead	663.0	663.0	Stage I	663.0	1	2.023756782	HPV+	2.604790419	Low	69420.0	1098.0	53.0	0.048269581	279.831	257.0	24.0	233.0	0.2546232939035487	0.63	2.1	0.12	1.575653163	Low	-0.211192002	1.852036926	71.1738	36.614670556522384	3555.35970876918	237.24664577345777	2.130121223	0.025025621	0.0	0.031068393	0.002001398	0.004901847	0.045540283	0.0	0.02707947	0.0	0.272291486	0.009631999	0.247473421	0.088159915	0.0
TCGA-CV-5441	TCGA-CV-5441	58.0	male	white	Alive		2886.0	Stage IVA	2886.0	0	1.914115	HPV+	9.341317365	High	192090.0	3969.0	305.0	0.076845553	1350.411	1221.0	2.0	1219.0	0.3401539042821159	0.63	1.96	0.25	4.71677244	Low	-0.165758893	0.83705782	96.9555	61.85322565977566	5030.909800569624	366.6792296548023	3.3203726435	0.15452401	0.0	0.036100598	0.0	0.087525681	0.047638079	0.0	0.039675493	0.011603741	0.174129883	0.106071608	0.225597686	0.018721809	0.0
TCGA-BA-4078	TCGA-BA-4078	83.0	male	white	Dead	276.0	276.0	Stage IVA	276.0	1	0.956195377	HPV-	10.74850299	High	244770.0	3841.0	482.0	0.125488154	1782.767	1125.0	4.0	1121.0	0.4640205622071838	0.86	1.76	0.02	2.535376498	Low	-0.022919019	1.000667035	192.447	69.1946686931531	4852.3182485524885	683.2928371597852	3.169238791	0.066894972	0.0	0.224563413	0.00969169	0.065788496	0.008237047	0.0	0.028779432	0.0	0.0	0.025403074	0.290173018	0.002390894	0.0
TCGA-P3-A6T4	TCGA-P3-A6T4	54.0	male	white	Dead	62.0	62.0	Stage IVA	62.0	1	0.600192573	HPV-	3.502994012	High	84504.0	1708.0	105.0	0.06147541	350.119	398.0	1.0	397.0	0.204867758923347	0.45	3.26	0.19	1.125994671	Low	-0.397050691	-0.165326703	77.8915	39.87177152817822	5880.179543091899	286.96157674116495	2.856073898	0.033505398	0.0	0.067016412	0.000479	0.08320469	0.0	0.0	0.051962163	0.0	0.214376376	0.042800003	0.141037233	0.0	0.020869786
TCGA-CR-5249	TCGA-CR-5249	35.0	female	white	Alive		1152.0	Stage II	1152.0	0	240.8697112	HPV+	0.748502994	Low	9352.0	151.0	13.0	0.086092715	33.484	58.0	5.0	53.0	0.2202894736842105	0.54	2.05	0.05	11.39003283	High	0.880719469	-1.313427799	210.938	211.93573902531955	9983.343177366183	876.1791483597317	5.089244039	0.083205836	0.0	0.211866611	0.0	0.108717996	0.04744471	0.0	0.019640697	0.0	0.034887407	0.052017689	0.097308804	0.131986481	0.066955249
TCGA-BA-A6DL	TCGA-BA-A6DL	59.0	male	white	Alive		623.0	Stage III	623.0	0	0.766233806	HPV-	2.335329341	Low	40716.0	600.0	72.0	0.12	126.218	180.0	5.0	175.0	0.2100133111480865	0.33	3.52	0.05	4.221044386	Low	-0.502737895	-0.712949215	29.3008	42.863246842530216	5054.873731109439	465.94016044650687	3.1379724645	0.10797178	0.027026779	0.0	0.031710653	0.07512479	0.013223118	0.0	0.072940783	0.009356337	0.135852071	0.028112537	0.090110693	0.060891191	0.0
TCGA-CV-7433	TCGA-CV-7433	49.0	male	white	Dead	601.0			601.0	1	2.125425845	HPV+	2.964071856	High	64572.0	986.0	85.0	0.086206897	138.63	325.0	1.0	324.0	0.1404559270516717	0.3	1.65	0.43	30.18270077	High	1.580241483	0.277152103	145.012	192.48318857518217	17211.27641958635	3152.5312455028966	5.35502317	0.207375766	0.0	0.081037078	0.028850633	0.02683595	0.037591029	0.0	0.05319141	0.010532437	0.049919212	0.131958483	0.202829366	0.026878617	0.0
TCGA-BB-4228	TCGA-BB-4228	50.0	male	white	Alive		559.0	Stage II	559.0	0	292.3974876	HPV+	0.988023952	Low	11448.0	211.0	27.0	0.127962085	106.076	66.0	1.0	65.0	0.5003584905660377	0.9	2.08	0.03	5.029447764	Low	-0.445066711	0.164956384	97.2931	69.93329809840176	3598.513352329788	1023.9855533435732	3.970647283	0.14718059	0.0	0.052862407	0.0	0.15802303	0.006582203	0.0	0.0	0.041046551	0.174129924	0.110094842	0.111068193	0.000409	0.009980856
TCGA-BA-A6DI	TCGA-BA-A6DI	62.0	male	black or african american	Dead	336.0	336.0	Stage III	336.0	1	1.451666578	HPV+	2.574850299	Low	39044.0	613.0	81.0	0.132137031	107.69	203.0	0.0	203.0	0.1753908794788273	0.33	1.8	0.13	2.375777946	Low	-0.601903357	-0.139406751	121.023	44.3118857582913	8681.453830829862	1154.8918287015556	3.165047958	0.137061568	0.0	0.185747342	0.0	0.048531638	0.0	0.0	0.03827474	0.0	0.103600531	0.137101692	0.075370893	0.0	0.0
TCGA-BA-5149	TCGA-BA-5149	47.0	male	white	Dead	806.0	806.0	Stage IVA	806.0	1	2.480578449	HPV+	3.113772455	High	79746.0	2219.0	157.0	0.070752591	570.827	680.0	13.0	667.0	0.2571292792792792	0.5	3.1	0.12	7.306092402	High	-0.499349598	0.943455431	157.426	68.87762639516397	10428.816905706795	1204.739011354868	3.4117377915	0.060079705	0.0	0.29638671	0.0	0.023418125	0.0	0.0	0.072180442	0.0	0.111544475	0.192934353	0.083044196	0.0	0.03273154
TCGA-CV-5435	TCGA-CV-5435	57.0	male	white	Dead	2319.0			2319.0	1	1.894495325	HPV+	2.934131737	High	49740.0	1598.0	94.0	0.058823529	588.482	350.0	10.0	340.0	0.3680312695434646	0.66	3.71	0.15	3.186449949	Low	-0.732440004	1.649558352	135.048	26.192239220312157	4637.903151505472	142.0904352943906	1.8086963980000004	0.020731929	0.0	0.163211367	0.0	0.0	0.0	0.0	0.019476835	0.024704416	0.353856876	0.048775355	0.266088965	0.003221602	0.0
TCGA-BB-A6UO	TCGA-BB-A6UO	61.0	female	white	Dead	268.0			268.0	1	1.27744448	HPV+	2.604790419	Low	68352.0	1963.0	125.0	0.063678044	557.146	623.0	155.0	468.0	0.2836792260692464	0.61	1.99	0.04	7.255625536	High	-0.612369106	1.433004343	248.669	32.919545684371386	7353.573102767638	692.5994753281025	2.843062859	0.050092814	0.0	0.090345741	0.0	0.012437107	0.0	0.0	0.005252483	0.054517044	0.326996557	0.045407676	0.250222823	0.0	0.003033559
TCGA-CR-6470	TCGA-CR-6470	38.0	male	white	Alive		1521.0	Stage IVA	1521.0	0	128.0973082	HPV+	0.958083832	Low	20832.0	450.0	30.0	0.066666667	99.787	111.0	8.0	103.0	0.2212572062084257	0.49	2.04	0.02	26.74690397	High	0.624064206	-0.750450799	241.227	276.0537541293793	10137.473987125984	1924.2777019666617	5.801281166499999	0.158029361	0.0	0.151279626	0.0	0.121145331	0.094389973	0.0	0.0	0.055475487	0.039985863	0.082321853	0.10931742	0.055005599	0.040074349
TCGA-H7-8502	TCGA-H7-8502	50.0	male	white	Alive		458.0	Stage IVA	458.0	0	2.082454475	HPV+		missing										0.79	2.04	0.06	3.906292551	Low	-0.813938543	1.071737182	52.5316	42.36106299920014	7065.411043207123	775.1686932490206	2.7503376435	0.05060871	0.0	0.18906259	0.01924904	0.0	0.0	0.0	0.072666072	0.0	0.047873809	0.138366933	0.236311161	0.017065311	0.0
TCGA-CR-7404	TCGA-CR-7404	53.0	male	white	Alive					0	185.5783695	HPV+	2.694610778	Low	75228.0	1066.0	126.0	0.118198874	171.163	266.0	14.0	252.0	0.1604151827553889	0.4	1.98	0.44	18.26424231	High	0.573165467	-1.654351631	231.98	173.29017267921768	7426.854591927437	1182.4815321123187	5.036065426	0.116818951	0.0	0.163593689	0.00150159	0.100269001	0.040365907	0.0	0.043737837	0.0	0.038011015	0.134366553	0.190398634	0.01132203	0.054303143
TCGA-CR-7394	TCGA-CR-7394	70.0	male	white	Alive		1346.0	Stage IVA	1346.0	0	1.382420898	HPV+	3.562874251	High	91038.0	1410.0	162.0	0.114893617	160.995	350.0	10.0	340.0	0.1140999291282778	0.2	2.0	0.12	32.25162617	High	1.45769408	-1.425294718	250.202	259.6540292598329	13357.117676282338	2425.415252347856	5.71148937	0.269846719	0.0	0.168122812	0.018758251	0.055983069	0.018256316	0.0	0.058240143	0.0	0.031762902	0.081279562	0.110901138	0.044791307	0.0
TCGA-CV-7180	TCGA-CV-7180	34.0	male	white	Dead	327.0	327.0	Stage II	327.0	1	2.039856569	HPV+	1.437125749	Low	20643.0	464.0	32.0	0.068965517	93.634	113.0	3.0	110.0	0.201363440860215	0.42	1.77	0.34	2.633168784	Low	-0.749786701	0.094633884	19.9772	54.87813259931273	4780.441610635407	627.8312954744741	3.1214740835	0.247755417	0.0	0.050597865	0.004548384	0.184186592	0.037758293	0.0	0.0	0.043304505	0.071475134	0.073336953	0.085724088	0.013225602	0.0
TCGA-CV-7425	TCGA-CV-7425	77.0	female	white	Dead	1718.0	1718.0	Stage III	1718.0	1	1.216123212	HPV+	2.724550898	Low	65580.0	1852.0	98.0	0.052915767	421.572	383.0	5.0	378.0	0.2275078251484079	0.49	2.06	0.21	11.59997668	High	0.360489482	-1.544334059	333.262	87.58331693086475	9077.648881169416	2792.261626847859	4.3514489075	0.199070936	0.0	0.0	0.027312477	0.079215121	0.050243887	0.012439882	0.0	0.047563411	0.026409139	0.191831229	0.121658548	0.05568377	0.0
TCGA-IQ-A61E	TCGA-IQ-A61E	55.0	female	white	Alive		1147.0	Stage III	1147.0	0	0.688551207	HPV-	4.311377246	High	99270.0	1942.0	259.0	0.133367662	379.341	447.0	12.0	435.0	0.1952346886258363	0.32	3.97	0.32	19.92696375	High	-0.564856917	1.032428685	183.102	94.6937361425338	13883.511463934525	1698.4774073004994	4.0751117	0.12276996	0.0	0.083248096	0.019095804	0.0552838	0.009832668	0.0	0.032449582	0.0	0.167666083	0.073814524	0.252162513	0.003671122	0.0
TCGA-CV-A6K0	TCGA-CV-A6K0	58.0	male	white	Alive		606.0	Stage II	606.0	0	0.824272281	HPV-	0.389221557	Low	10992.0	124.0	8.0	0.064516129	10.184	49.0	0.0	49.0	0.0814719999999999	0.18	4.1	0.42	10.21487752	High	0.914413267	-0.237056398	261.728	172.0843858065677	9367.339128062356	2017.051288721421	4.829272314	0.143350659	0.0	0.101278826	0.001382304	0.096852072	0.061129444	0.0	0.00758836	0.029019898	0.097884768	0.148867618	0.243416595	0.031879381	0.0
TCGA-CV-6433	TCGA-CV-6433	57.0	male	white	Alive		641.0	Stage II	641.0	0	257.684964	HPV+	1.137724551	Low	27600.0	629.0	78.0	0.124006359	210.643	144.0	0.0	144.0	0.3343539682539682	0.73	2.17	0.02		missing	0.11209365	-1.485515398	29.944	244.469688848894	14278.610635087734	2438.336101222542	5.6166302795	0.480452769	0.0	0.0	0.077747987	0.091435751	0.052058124	0.0	0.0	0.0	0.022525816	0.063214542	0.101094946	0.0	0.015862992
TCGA-CQ-7072	TCGA-CQ-7072	51.0	male	white	Alive		2359.0	Stage IVA	2359.0	0	1.14102083	HPV+	3.263473054	High	83640.0	1410.0	113.0	0.080141844	339.451	291.0	3.0	288.0	0.2405747696669029	0.36	3.28	0.08	5.041139928	Low	0.076136102	2.028280158	19.9074	51.03243706769382	4933.3971381515485	131.75659773070035	2.122739064	0.06228648	0.0	0.062750839	0.0	0.049447138	0.044311277	0.0	0.035881965	0.028698144	0.29839369	0.0	0.320483238	0.0	0.024880814
TCGA-IQ-A61J	TCGA-IQ-A61J	54.0	male	white	Alive		1021.0	Stage IVA	1021.0	0	1.333731363	HPV+	0.958083832	Low	25900.0	485.0	67.0	0.13814433	93.166	83.0	0.0	83.0	0.1916995884773662	0.41	1.94	0.11	5.889723881	Low	0.55163268	-0.020050085	113.216	92.2162306970114	8584.853795526076	1302.2750708282324	3.7530299845	0.069845769	0.0	0.0	0.0	0.127811214	0.028744816	0.0	0.0	0.05217966	0.065550459	0.060539667	0.233484364	0.0	0.013923464
TCGA-CN-5374	TCGA-CN-5374	56.0	female	white	Dead	1732.0			1732.0	1	122.2167381	HPV+	3.71257485	High	82122.0	1401.0	82.0	0.058529622	224.297	377.0	2.0	375.0	0.1599835948644793	0.4	3.66	0.07	20.51845219	High	0.270686679	-1.298759545	38.7445	146.01398072734025	8953.098743940325	1024.5425605170817	5.171694315	0.154819909	0.0	0.157813043	0.0	0.12381968	0.09781896	0.0	0.0	0.046253969	0.062423235	0.068880471	0.085237793	0.035429526	0.132944647
TCGA-CV-7095	TCGA-CV-7095	87.0	female		Dead	572.0	572.0	Stage IVA	572.0	1	1.970580716	HPV+	5.928143713	High	132696.0	1734.0	125.0	0.072087659	418.402	453.0	3.0	450.0	0.2411538904899135	0.56	2.04	0.36	2.290559438	Low	-0.283866284	0.369059587	68.3564	45.65616312270534	5969.28845052641	778.8492829407833	2.9922911855	0.05909214	0.008549723	0.196074755	0.0	0.0	0.004049085	0.0	0.000631	0.04366503	0.179270462	0.113490419	0.256947736	0.0	0.005690169
TCGA-DQ-7592	TCGA-DQ-7592	57.0	male	american indian or alaska native	Alive		1143.0	Stage IVA	1143.0	0	1.661145618	HPV+	2.125748503	Low	43110.0	865.0	90.0	0.104046243	198.156	260.0	0.0	260.0	0.2288175519630485	0.46	3.23	0.03	9.787225907	High	0.072057599	0.504738937	43.769	79.51445900824486	10089.28489039508	1575.2128888449058	3.7911378305	0.127293064	0.0	0.053963678	0.052489935	0.010757126	0.0	0.0	0.041535566	0.00982189	0.277956808	0.164315607	0.163183005	0.025989309	0.0
TCGA-BB-7870	TCGA-BB-7870	58.0	male	white	Alive		2016.0	Stage IVA	2016.0	0	2.447340069	HPV+	7.365269461	High	138025.0	3032.0	358.0	0.118073879	1010.717	772.0	14.0	758.0	0.3332400263765249	0.71	3.69	0.25	3.152835721	Low	-1.384524121	0.18026615	22.3048	52.35055614002138	4269.505626244975	741.4044862168857	3.1628553645	0.189985165	0.0	0.0	0.017086743	0.270721273	0.019465016	0.0	0.0	0.016166946	0.030694251	0.079965292	0.011434596	0.056542693	0.0
TCGA-CQ-6224	TCGA-CQ-6224	52.0	male	white	Alive		1721.0	Stage II	1721.0	0	0.763423049	HPV-	1.407185629	Low	33348.0	799.0	83.0	0.10387985	118.02	213.0	6.0	207.0	0.147525	0.27	3.36	0.24	4.850555572	Low	0.442937723	1.404324073	72.9657	75.41277771028669	10290.681442660249	1253.641785277699	3.7595978145	0.031827477	0.0	0.179724427	0.0	0.001753051	0.032435572	0.0	0.008932153	0.017358791	0.214746907	0.087480033	0.234002721	0.0	0.015292947
TCGA-CV-5432	TCGA-CV-5432	68.0	male	white	Alive		3930.0	Stage III	3930.0	0	0.859904632	HPV-	6.19760479	High	110770.0	2261.0	237.0	0.104820876	791.158	704.0	4.0	700.0	0.3497603890362511	0.47	5.35	0.12	3.044699823	Low	-0.597803408	1.094377433	11.3136	39.038933536327015	3428.9554694420344	410.2522602553056	3.184397266	0.10519162	0.0	0.023959699	0.0	0.042882243	0.006940266	0.0	0.0	0.048931149	0.019529466	0.07765095	0.170016007	0.127065	0.0
TCGA-IQ-7631	TCGA-IQ-7631	60.0	female	white	Alive		1172.0	Stage II	1172.0	0	1.647749556	HPV+	0.628742515	Low	13764.0	290.0	38.0	0.131034483	89.759	106.0	6.0	100.0	0.3084501718213058	0.8	2.13	0.0	0.493270187	Low	-0.014084227	2.076848259	7.204	18.009705266539367	2909.241540124179	95.01683503042284		0.015942934	0.006634388	0.00497394	0.0	0.02690289	0.04547541	0.0	0.017616234	0.0	0.615048329	0.008731939	0.178093802	0.0	0.01802624
TCGA-UF-A7JD	TCGA-UF-A7JD	71.0	male		Dead	739.0	739.0	Stage IVA	739.0	1	0.5992338	HPV-	2.814371257	High	57480.0	1203.0	107.0	0.088944306	278.92	292.0	6.0	286.0	0.2316611295681063	0.4	3.01	0.42	1.469932594	Low	-0.071010695	1.856369929	53.2458	62.67019377557209	3699.730414171399	337.5123064730866	2.8318997025	0.034538979	0.0	0.068849232	0.0	0.053322613	0.0	0.0	0.016303611	0.002309957	0.206204789	0.008089094	0.184512612	0.006617815	0.0
TCGA-CV-7253	TCGA-CV-7253	58.0	male	black or african american	Dead	361.0	361.0	Stage II	361.0	1	0.947438669	HPV-	4.760479042	High	118950.0	3490.0	369.0	0.105730659	914.043	684.0	0.0	684.0	0.2618284159266685	0.83	2.02	0.11	1.674987118	Low	-1.213951925	0.223568544	14.837	10.885792247978108	4687.929056946778	78.04451666167219	0.9928988835	0.012310386	0.0	0.17668316	0.0	0.037374725	0.001912259	0.0	0.037476526	0.006358206	0.165179634	0.0	0.260904989	0.0	0.098743975
TCGA-CQ-6223	TCGA-CQ-6223	69.0	male	white	Alive		1428.0	Stage IVA	1428.0	0	0.841341423	HPV-	2.185628743	Low	63906.0	1332.0	126.0	0.094594595	386.798	314.0	0.0	314.0	0.2901710427606901	0.68	1.98	0.22	6.006189526	Low	0.027069917	-1.295517285	115.717	66.15401303820377	7883.030108650346	1501.2672298456102	3.7860053185	0.098565699	0.0	0.042829212	0.020579002	0.071987376	0.0	0.0	0.062511693	0.004829482	0.11270662	0.058559964	0.148503845	0.170262344	0.0
TCGA-T3-A92N	TCGA-T3-A92N	79.0	male	black or african american	Dead	95.0	95.0	Stage IVC	95.0	1	0.803666234	HPV-	4.311377246	High	86208.0	2000.0	165.0	0.0825	791.705	499.0	0.0	499.0	0.3956546726636681	0.67	2.97	0.2	9.113151175	High	-0.604331042	-0.212259173	205.114	58.21708592430098	9283.36857947776	1343.7018602559144	3.6210653885	0.136346115	0.0	0.0	0.019047564	0.207876849	0.0	0.0	0.013084931	0.025028595	0.0	0.299630609	0.241545514	0.0	0.0
TCGA-T3-A92M	TCGA-T3-A92M	52.0	male	black or african american	Alive					0	0.946192218	HPV-	9.131736527	High	174072.0	4732.0	317.0	0.066990702	833.937	1339.0	7.0	1332.0	0.1761962814282696	0.4	2.91	0.21	10.68155661	High	0.339138902	0.822570139	76.5812	119.52149027512388	11964.148148253493	1365.7218925625027	4.549249233499999	0.141976549	0.0	0.07507192	0.0	0.129127695	0.035587432	0.0	0.005721442	0.019865021	0.030795619	0.146532515	0.257448157	0.00793075	0.017527543
TCGA-CV-5434	TCGA-CV-5434	60.0	male	black or african american	Dead	3314.0			3314.0	1	1.110910607	HPV+	3.592814371	High	72640.0	1419.0	206.0	0.145172657	458.002	287.0	0.0	287.0	0.3225366197183099	0.58	3.07	0.09	5.353194234	Low	0.444132793	0.205894802	376.169	97.13902786854167	5950.930681859814	614.7199686674433	3.663971937	0.039403689	0.0	0.109423652	0.000541	0.021309599	0.050697532	0.0	0.012744571	0.0	0.29950322	0.063221473	0.362976986	0.016473164	0.0
TCGA-CQ-5331	TCGA-CQ-5331	73.0	female	white	Alive		1399.0	Stage IVA	1399.0	0	0.743764761	HPV-	3.562874251	High	84180.0	1176.0	101.0	0.085884354	161.299	344.0	2.0	342.0	0.1370424808836023	0.27	2.06	0.0	25.25855146	High	0.579160865	-1.873331932	354.62	161.20456021427393	19568.488635459045	4031.080169037963	5.3207253335	0.135188345	0.0	0.076797397	0.011634988	0.107770131	0.043521727	0.0	0.047683267	0.0	0.0	0.233038387	0.245863561	0.062594952	0.0
TCGA-QK-A6V9	TCGA-QK-A6V9	56.0	male	white	Alive		833.0	Stage II	833.0	0	327.2139384	HPV+	1.796407186	Low	38658.0	948.0	119.0	0.125527426	230.358	244.0	3.0	241.0	0.2427376185458377	0.61	2.03	0.02	18.38235882	High	-0.130774946	-1.797193383	92.1694	167.9559196453894	9597.836550243248	2044.23436008544	5.1540223165	0.232074689	0.0	0.007917625	0.011377522	0.159881225	0.027490632	0.0	0.0	0.080302804	0.041655229	0.19677239	0.061722129	0.03665108	0.021938819
TCGA-CV-7183	TCGA-CV-7183	52.0	male	white	Alive		3981.0	Stage II	3981.0	0	1.23353281	HPV+	1.497005988	Low	30024.0	672.0	54.0	0.080357143	162.641	212.0	1.0	211.0	0.2416656760772659	0.51	2.0	0.05	0.95823406	Low	-0.655842797	0.999473885	34.4114	19.97721569157682	3228.4335766577137	402.3586613352401	1.941663953	0.115143455	0.000935	0.0	0.002240275	0.07956239	0.0	0.0	0.024217701	0.009128086	0.348348855	0.110448788	0.152604205	0.0	0.0
TCGA-CR-7379	TCGA-CR-7379	78.0	female	white	Alive		1036.0	Stage IVA	1036.0	0	1.269494262	HPV+	3.053892216	High	73890.0	1351.0	143.0	0.10584752	290.009	335.0	6.0	329.0	0.214503698224852	0.37	3.34	0.38	2.633898955	Low	-0.140233137	1.47825578	129.162	71.71003791713964	4605.78298673093	369.2600758333671	2.834520432	0.049927733	0.0	0.164905466	0.0	0.0	0.0	0.0	0.084449366	0.0	0.217030232	0.008288345	0.14189131	0.008985896	0.0
TCGA-HD-A6I0	TCGA-HD-A6I0	56.0	male	white	Alive		210.0	Stage III	210.0	0	3.235581069	HPV+	2.005988024	Low	27156.0	460.0	49.0	0.106521739	118.958	137.0	4.0	133.0	0.2580433839479392	0.57	2.27	0.0	7.46245331	High	1.119971706	-0.140384802	82.65285	99.10005294813068	16227.832401637714	959.5839569700164	4.082844337	0.130950209	0.0	0.038044042	0.0	0.145639198	0.032948567	0.0	0.0	0.03775476	0.0	0.023250185	0.23335871	0.040969514	0.023442199
TCGA-CN-4733	TCGA-CN-4733	61.0	male	white	Alive		1586.0	Stage I	1586.0	0	0.703706424	HPV-	0.449101796	Low	16860.0	329.0	53.0	0.161094225	27.927	64.0	0.0	64.0	0.0846272727272727	0.14	2.02	0.22	28.14486845	High	1.848173892	-0.840135426	259.753	380.1259009455202	19275.95173024401	2719.1010133540885	6.016545501	0.1693322	0.0	0.167736144	0.0	0.08111122	0.041435312	0.0	0.0	0.003555138	0.01116239	0.111027231	0.182382819	0.0	0.023840682
TCGA-CQ-5323	TCGA-CQ-5323	82.0	male	white	Alive		1466.0	Stage III	1466.0	0	60.87067786	HPV+	1.586826347	Low	51300.0	1028.0	79.0	0.076848249	275.28	186.0	2.0	184.0	0.2675218658892128	0.62	3.99	0.17	7.69275307	Low	0.299447109	-0.868118107	113.317	83.07609278677775	9377.101739906177	1186.1561204954148	4.2346200375	0.194586988	0.0	0.068224901	0.0	0.126070706	0.054384578	0.0	0.004969554	0.0	0.012598997	0.159374451	0.216743723	0.0	0.004599568
TCGA-CV-7430	TCGA-CV-7430	56.0	male	white	Dead	495.0	495.0	Stage III	495.0	1	1.273096006	HPV+	2.874251497	High	59238.0	959.0	126.0	0.131386861	367.14	308.0	1.0	307.0	0.3824375	0.76	1.98	0.03	1.293204112	Low	-0.90854304	0.277961026	18.902	26.79509045717794	2526.198425301098	214.97698292288263	1.5637098644999998	0.044896207	0.0	0.277730222	0.051172791	0.0	0.0	0.0	0.120097879	0.0	0.032089153	0.014634927	0.270569842	0.0	0.026990155
TCGA-CQ-A4CA	TCGA-CQ-A4CA		male		Alive			Stage II		0	0.971847346	HPV-		missing										0.29	1.8	0.56	27.04050144	High	1.127909884	-0.379841265	47.476	133.90509758695777	25645.031758152963	3048.6219451458664	5.0864983835	0.176092225	0.0	0.001876866	0.020490442	0.058044243	0.026789934	0.0	0.01625324	0.065254375	0.024186978	0.204613871	0.202467446	0.0	0.068743694
TCGA-CQ-5326	TCGA-CQ-5326	67.0	male	white	Dead	89.0	89.0	Stage IVA	89.0	1	0.746258659	HPV-	5.119760479	High	118662.0	2030.0	126.0	0.062068966	484.982	553.0	22.0	531.0	0.2387897587395372	0.45	1.93	0.31	3.956020768	Low	-0.308633185	0.004904624	129.713	53.799642841077095	8201.229232953847	502.50178057121377	2.903064715	0.0	0.0	0.029673735	0.0	0.007791501	0.003115021	0.0	0.024020107	0.0	0.401476689	0.016240502	0.160348729	0.0	0.000143
TCGA-D6-A4ZB	TCGA-D6-A4ZB	61.0	male	white	Alive		376.0	Stage III	376.0	0	0.960506379	HPV-	3.892215569	High	91800.0	1965.0	186.0	0.094656489	238.903	551.0	10.0	541.0	0.1215172939979654	0.44	1.98	0.59	4.284568745	Low	0.517022152	0.301589282	15.8781	63.0026642082525	5830.034197297774	436.9621548149163	3.3696273935	0.08260086	0.0	0.092120296	0.0	0.087624239	0.001290836	0.0	0.0044029	0.031676081	0.196025081	0.031323317	0.167738174	0.0	0.07058339
TCGA-CV-A460	TCGA-CV-A460	72.0	male	white	Dead	1838.0	1838.0	Stage IVA	1838.0	1	0.681489495	HPV-	1.886227545	Low	38976.0	893.0	83.0	0.092945129	233.081	196.0	1.0	195.0	0.2607170022371364	0.48	1.76	0.05	12.22955497	High	0.597502489	-0.563835272	84.1899	185.2634578091002	7111.7832420497325	1575.1115337688502	4.841206549000001	0.107988558	0.0	0.229404212	0.038824284	0.077907999	0.045773127	0.0	0.078152684	0.0	0.056325628	0.072798002	0.116428953	0.020854039	0.0095332
TCGA-CV-7421	TCGA-CV-7421	76.0	male	white	Dead	2.0	2.0	Stage IVA	2.0	1	1.198566547	HPV+	1.407185629	Low	81240.0	1309.0	57.0	0.043544691	236.646	308.0	0.0	308.0	0.1806458015267175	0.42	3.37	0.25	3.635742437	Low	-0.439141831	1.92049477	50.6377	42.264988741820616	4428.129465821813	301.8434189900042	2.55258647	0.033381472	0.0	4.14e-05	0.0	0.086160985	0.00214205	0.003516823	0.0	0.020289974	0.421134436	0.076669328	0.266333972	0.020143796	0.0
TCGA-CQ-7067	TCGA-CQ-7067	75.0	female	white	Alive		509.0	Stage I	509.0	0	2.307955378	HPV+		missing													7.674112955	Low	0.208303397	0.083837917	73.5856	64.00263678856355	9203.162658122188	1179.5500013967878	3.3857407395	0.059304598	0.023142745	0.0	0.0	0.070682662	0.003351582	0.0	0.0	0.053154391	0.083482671	0.174407699	0.224068142	0.0	0.027374848
TCGA-CQ-A4CE	TCGA-CQ-A4CE	76.0	female		Alive		897.0	Stage II	897.0	0	0.83474044	HPV-	1.766467066	Low	32700.0	583.0	80.0	0.137221269	101.231	146.0	1.0	145.0	0.1733407534246575	0.27	3.55	0.36	5.799184347	Low	-0.051636219	-1.384478252	170.37	74.64496747092579	7295.602664435729	1372.2314517192362	4.115624736	0.204402178	0.0	0.0	0.0	0.148337715	0.069601015	0.0	0.008041778	0.011979286	0.058290352	0.175262668	0.150058517	0.0	0.0078436
TCGA-CQ-6222	TCGA-CQ-6222	63.0	male	white	Alive		2016.0	Stage IVA	2016.0	0	0.887695789	HPV-	1.497005988	Low	40320.0	880.0	63.0	0.071590909	94.076	213.0	5.0	208.0	0.106783200908059				10.86374789	High	0.962222172	-2.019964635	364.653	148.6875426361102	13595.65520976319	1465.5244579475675	4.883582445	0.14068987	0.0	0.0	0.020514797	0.096687932	0.03227125	0.0	0.005323593	0.020934768	0.306029846	0.102956035	0.218427497	0.013393451	0.00225538
TCGA-CV-5978	TCGA-CV-5978	53.0	female	black or african american	Dead	215.0	215.0	Stage IVB	215.0	1	1.851250505	HPV+	4.371257485	High	93300.0	2013.0	111.0	0.05514158	415.799	548.0	0.0	548.0	0.2064543197616683	0.38	3.08	0.24	3.774930282	Low	-0.102778068	-0.043137969	207.885	83.3158473622302	5431.054157882137	387.8655782319772	3.207232366	0.020604924	0.0	0.0	0.0	0.044398226	0.039147677	0.0	0.014838282	0.0	0.522030121	0.0	0.286391308	0.008168037	0.008019751
TCGA-CR-7398	TCGA-CR-7398	53.0	female	white	Alive		156.0	Stage II	156.0	0	1.461510471	HPV+	8.502994012	High	160650.0	3420.0	393.0	0.114912281	1269.555	1117.0	4.0	1113.0	0.3711064016369483	0.79	1.94	0.12	4.965709966	Low	-0.216800144	0.814787846	32.3482	78.56968888973324	4312.578526362925	369.7863326136565	2.901888876	0.051578273	0.0	0.113739982	0.012014883	0.016895379	0.0	0.0	0.06347811	0.0	0.118337865	0.012710355	0.286837112	0.0	0.014728007
TCGA-CN-5356	TCGA-CN-5356	56.0	male	white	Alive		1409.0	Stage III	1409.0	0	1.232769296	HPV+	8.922155689	High	210780.0	3487.0	393.0	0.11270433	869.754	828.0	7.0	821.0	0.2493560779816513	0.37	3.55	0.23	4.635741113	Low	-0.341042654	0.954643404	31.1012	66.69464861220784	4397.751254552346	269.71181255108166	3.2122455655	0.082166401	0.0	0.025842253	0.003832884	0.103156079	0.01338415	0.0	0.043042543	0.0	0.018886868	0.017729615	0.115429537	0.207564121	0.0
TCGA-CR-7401	TCGA-CR-7401	64.0	male	white	Alive		1077.0	Stage I	1077.0	0	0.918855321	HPV-	1.856287425	Low	39816.0	950.0	99.0	0.104210526	136.68	178.0	0.0	178.0	0.1437223974763407	0.33	2.03	0.1	2.537838036	Low	0.276959244	1.744133837	39.2681	68.25525336900682	7641.058923759214	686.6044082292262	3.240207805	0.07989523	0.0	0.119685192	0.0	0.035391404	0.064745322	0.0	0.0	0.015753287	0.033788548	0.056134987	0.290400683	0.0	0.052765711
TCGA-CQ-6228	TCGA-CQ-6228	71.0	female	white	Dead	456.0	456.0	Stage III	456.0	1	0.697529669	HPV-	2.784431138	High	54540.0	1515.0	173.0	0.114191419	508.122	361.0	4.0	357.0	0.3351728232189974	0.85	1.96	0.16	1.066327057	Low	-0.922596169	0.201285307	23.1884	41.44085236170035	3557.904486362941	224.860260383532	2.3444019325	0.011064716	0.0	0.031552484	0.0	0.050691908	0.019929927	0.0	0.045578477	0.0	0.356252562	0.013812601	0.23949629	0.023257541	0.097387874
TCGA-P3-A6T0	TCGA-P3-A6T0	47.0	female	white	Alive		578.0	Stage IVA	578.0	0	0.747970205	HPV-	2.065868263	Low	44256.0	1044.0	80.0	0.076628352	289.74	298.0	6.0	292.0	0.2772631578947369	0.7	1.98	0.11	4.333551951	Low	-1.278889492	1.9303172	59.0182	22.4616637028327	3269.2090688977223	156.23567966962025	1.392824067	0.002456513	0.0	0.089801859	0.037597531	0.003590425	0.0	0.0	0.042189713	0.0	0.58832916	0.0	0.150345826	0.0	0.002540904
TCGA-CN-4740	TCGA-CN-4740	79.0	female	white	Dead	839.0	839.0	Stage IVA	839.0	1	1.23823642	HPV+	3.592814371	High	83274.0	1697.0	184.0	0.108426635	223.325	379.0	10.0	369.0	0.1315223792697291	0.24	3.11	0.14	11.59113551	High	0.847486473	0.231162636	121.882	135.63363993432128	8387.662320451414	958.3235172175548	4.3276617075	0.071347076	0.0	0.078557615	0.0	0.050527418	0.021649012	0.0	0.019951714	0.0	0.312826924	0.055269993	0.313407093	0.033760706	0.0
TCGA-CR-5243	TCGA-CR-5243	51.0	male	white	Alive		2562.0	Stage IVA	2562.0	0	223.3538266	HPV+	1.497005988	Low	29496.0	553.0	38.0	0.068716094	172.01	169.0	6.0	163.0	0.3104873646209386	0.81	2.03	0.05	12.12531229	High	0.464777931	-0.044953873	89.0756	120.97983385665763	8047.878883132803	1053.2534666887625	4.508118411	0.176744234	0.0	0.173955858	0.017146041	0.046521205	0.126434799	0.0	0.030644184	0.0	0.034385878	0.060721738	0.055590222	0.0	0.011489637
TCGA-D6-6516	TCGA-D6-6516	69.0	male	white	Alive		773.0	Stage III	773.0	0	1.28843778	HPV+	43.89221557	High	576200.0	11911.0	1229.0	0.103181933	2805.363	3539.0	8.0	3531.0	0.2355073035594358	0.52	3.3	0.1	18.0815945	High	0.769945689	-1.083096962	217.741	100.01843755147696	10550.260303273024	1512.3973361641022	4.5079069465	0.230200068	0.0	0.0	0.0	0.100857387	0.050730666	0.0	0.025850239	0.041260131	0.021096207	0.147959298	0.170579124	0.024618623	0.0
TCGA-CV-A6JE	TCGA-CV-A6JE	78.0	male	white	Alive		1075.0	Stage II	1075.0	0	2.774551442	HPV+	3.532934132	High	95076.0	1652.0	150.0	0.090799031	555.595	424.0	34.0	390.0	0.336113127646703	0.47	3.3	0.16	20.48647694	High	0.250937768	0.767107329	109.986	95.19366689843775	15323.605294624209	1010.7764830790144	4.609038421	0.314378124	0.0	0.0	0.005384331	0.07911796	0.091065786	0.0	0.00482613	0.058737182	0.094340853	0.052565577	0.146347739	0.0	0.048451874
TCGA-CV-A45Z	TCGA-CV-A45Z	75.0	male	white	Dead	1466.0	1466.0	Stage II	1466.0	1	0.839441886	HPV-	18.44311377	High	388770.0	7596.0	561.0	0.07385466	1100.819	2039.0	10.0	2029.0	0.144901803343425	0.31	3.44	0.43	13.62562026	High	-0.08066771	-0.489297356	101.547	108.53816635698924	8912.563086166701	1108.0732395353646	4.2713103785	0.139846096	0.0	0.0	0.028422378	0.071435164	0.017387354	0.0	0.0	0.056467646	0.069963648	0.120294917	0.306534165	0.0423145	0.0
TCGA-CQ-A4CG	TCGA-CQ-A4CG	78.0	female	white	Dead	430.0	430.0	Stage II	430.0	1	1.191391881	HPV+	2.035928144	Low	53628.0	894.0	69.0	0.077181208	311.281	244.0	8.0	236.0	0.3478	0.75	2.27	0.03	6.974549338	High	-1.359748058	1.884605364	157.108	38.92302667455956	4774.928250754302	905.1901738993604	2.133920632	0.0	0.0	0.179101878	0.0	0.031196234	0.0	0.0	0.028176735	0.032478884	0.160731625	0.159472524	0.102196828	0.05637065	0.0
TCGA-CV-6939	TCGA-CV-6939	60.0	male	white	Dead	666.0	666.0	Stage IVA	666.0	1	111.0514555	HPV+	1.077844311	Low	21804.0	242.0	21.0	0.08677686	39.978	93.0	5.0	88.0	0.1645185185185185	0.46	2.08	0.16	15.95514705	High	0.220688232	-0.754637953	122.60605	136.64773553539547	9383.550079543818	1327.6257750790965	4.5262496145	0.123050745	0.0	0.107467484	0.012243894	0.130594598	0.0	0.0	0.0	0.025959056	0.050175629	0.078540009	0.191671927	0.137095149	0.0
TCGA-CN-6011	TCGA-CN-6011	57.0	male	white	Alive		933.0	Stage IVA	933.0	0	1.410364557	HPV+	8.502994012	High	156905.0	2437.0	247.0	0.101354124	706.167	764.0	2.0	762.0	0.2896501230516817	0.68	2.77	0.08	11.42126069	High	0.224995431	-0.250137463	464.245	51.72614527166844	8598.734666921384	1072.0385352179817	3.258803882	0.166002766	0.0	0.143574322	0.0	0.0	0.000681	0.0	0.056506462	0.060485824	0.116633157	0.045946115	0.25442805	0.0	0.0
TCGA-HD-7753	TCGA-HD-7753	62.0	male	black or african american	Alive		866.0	Stage II	866.0	0	1.712636598	HPV+	2.784431138	High	48576.0	911.0	76.0	0.083424808	293.536	288.0	39.0	249.0	0.321859649122807	0.63	1.66	0.2	8.405304004	Low	-0.172081727	1.258726051	132.338	79.10718400620394	6599.2485995647285	761.0861148599037	3.7533838015	0.082591136	0.0	0.268935154	0.009893084	0.025535443	0.0	0.0	0.073596723	0.0	0.089470885	0.068711478	0.160777255	0.000585	0.0
TCGA-CR-6473	TCGA-CR-6473	68.0	male	white	Alive		1125.0	Stage IVA	1125.0	0	59.35628402	HPV+	2.425149701	Low	52614.0	796.0	63.0	0.079145729	284.021	232.0	0.0	232.0	0.3563626097867001	0.86	2.05	0.0	3.867362502	Low	-0.646185625	0.219727555	63.9345	51.91645293560111	4111.815935528305	790.6845484073514	3.5492711985	0.105252315	0.0	0.087309688	0.011853681	0.194584376	0.070688114	0.0	0.038489156	0.0	0.0	0.128046681	0.070320175	0.009325171	0.0
TCGA-C9-A480	TCGA-C9-A480	45.0	female	asian	Alive		386.0	Stage III	386.0	0	1.322941349	HPV+	1.167664671	Low	23690.0	412.0	38.0	0.09223301	83.413	161.0	12.0	149.0	0.2019685230024213	0.37	1.99	0.08	6.395246643	High	-0.086574986	-0.795546623	118.16	61.25943357863534	7244.106388116275	1629.8285511514384	3.693086832	0.13410418	0.0	0.0	0.0	0.112415636	0.027747573	0.0	0.0	0.042314079	0.295172175	0.1080102	0.059750324	0.0	0.027251774
TCGA-DQ-5629	TCGA-DQ-5629	64.0	male	white	Dead	941.0			941.0	1	0.950322266	HPV-	8.353293413	High	177336.0	4521.0	527.0	0.116567131	1599.651	1268.0	29.0	1239.0	0.3537485625829279	0.59	3.41	0.35	1.800191019	Low	-1.170569131	1.4566672	56.5388	26.996697425758143	3480.025386917549	205.15297146490383	2.1299068735	0.037432049	0.012031189	0.010100366	0.034653825	0.004998744	0.005594023	0.0	0.094394055	0.0	0.101673689	0.0	0.162836353	0.181122178	0.0
TCGA-CV-6941	TCGA-CV-6941	51.0	male	white	Dead	342.0	342.0	Stage III	342.0	1	1.325628707	HPV+	3.443113772	High	43695.0	1108.0	129.0	0.116425993	302.951	321.0	4.0	317.0	0.2731749323715058	0.56	3.12	0.16	5.039917088	Low	0.239659548	0.833307434	50.5422	74.32171052877992	6056.434845825336	580.9922470605358	3.264563272	0.057768805	0.0	0.079126396	0.005215228	0.05505636	0.014686472	0.0	0.059469182	0.0	0.179474364	0.08335712	0.334739708	0.009628972	0.0
TCGA-CV-7432	TCGA-CV-7432	79.0	male	white	Dead	2570.0	2570.0	Stage III	2570.0	1	1.288136953	HPV+	3.832335329	High	76590.0	1471.0	173.0	0.11760707	394.864	416.0	48.0	368.0	0.26825	0.49	3.69	0.19	2.170985364	Low	-1.09609542	0.587853468	42.34725	17.517190290752147	7294.595603594094	816.9008621399323	2.246606517	0.055905322	0.0	0.0	0.123612279	0.01211478	0.025878821	0.0	0.105280783	0.0	0.103557927	0.103239544	0.195504604	0.0	0.01674901
TCGA-BA-7269	TCGA-BA-7269	61.0	male	white	Alive		1273.0	Stage III	1273.0	0	2.89318419	HPV+	2.275449102	Low	41660.0	901.0	67.0	0.07436182	222.503	292.0	0.0	292.0	0.2466773835920177	0.55	3.09	0.25	2.418395165	Low	-0.572870325	1.735419437	5.4897	34.109571718129594	5427.674999746358	280.61113029412985	2.7335673870000003	0.161440304	0.0	0.003613973	0.0	0.087859902	0.052978355	0.0	0.0	0.047476018	0.162334401	0.027347644	0.231219591	0.002010767	0.0
TCGA-IQ-7630	TCGA-IQ-7630	49.0	male	white	Alive		485.0	Stage III	485.0	0	1.461379157	HPV+	3.053892216	High	70788.0	1746.0	222.0	0.127147766	507.0	424.0	25.0	399.0	0.2902117916428162	0.58	2.14	0.12	13.02625077	High	-0.499293158	0.782715977	90.2211	56.92702065457264	10519.764003733118	865.3222791374607	3.229083254	0.086289432	0.0	0.128224568	0.0	0.071112406	0.0	0.0	0.030138677	0.013065257	0.156782641	0.03847802	0.266984711	0.0	0.0
TCGA-D6-6517	TCGA-D6-6517	59.0	male	white	Alive					0	0.886788876	HPV-	1.766467066	Low	42384.0	1013.0	51.0	0.050345508	216.976	251.0	8.0	243.0	0.2139802761341223	0.44	2.08	0.01	1.955991363	Low	-0.207806729	0.647561056	100.74	73.78757667743378	7832.021503808029	361.7973125690596	3.1975616155	0.056431532	0.0	0.196976832	0.0	0.0	0.098382765	0.0	0.0	0.0	0.048578288	0.02101538	0.188812926	0.068372076	0.0
TCGA-H7-A6C4	TCGA-H7-A6C4	35.0	female	white	Dead					1	1.071672898	HPV+	0.868263473	Low	17540.0	254.0	27.0	0.106299213	34.168	96.0	2.0	94.0	0.1339921568627451	0.35	1.92	0.2	2.65654288	Low	0.066966847	-0.240686005	193.4418	99.61422717067816	9559.343841851176	1191.1771027580426	3.880030081	0.081121917	0.0	0.02634995	0.072924519	0.080776589	0.0	0.0	0.092530821	0.0	0.092317652	0.034542054	0.105685561	0.099198853	0.0
TCGA-CN-A640	TCGA-CN-A640	40.0	female	white	Dead	134.0	134.0	Stage IVA	134.0	1			1.646706587	Low	61896.0	822.0	51.0	0.062043796	196.311	222.0	30.0	192.0	0.2385309842041312	0.31	2.07	0.17		missing
TCGA-BA-6868	TCGA-BA-6868	53.0	male	black or african american	Dead	472.0			472.0	1	0.778614466	HPV-	3.922155689	High	86106.0	1355.0	194.0	0.143173432	491.567	374.0	4.0	370.0	0.3625125368731563	0.66	3.82	0.14	2.155839836	Low	0.022169022	1.692039985	15.5981	39.68848429079105	4474.126114224835	450.340670665953	2.3107760285	0.021079382	0.113029265	0.012221503	0.0	0.005743534	0.0	0.0	0.008732898	0.021687694	0.588693988	0.021731285	0.019526718	0.028275939	0.0
TCGA-CR-7399	TCGA-CR-7399	60.0	female	white	Alive		181.0	Stage IVA	181.0	0	0.849316844	HPV-	7.215568862	High	161598.0	3947.0	252.0	0.063845959	867.514	1077.0	8.0	1069.0	0.2197350557244174	0.51	2.94	0.12	23.3394717	High	-0.01326323	-0.257555191	544.46	197.63074826849484	12208.967846713056	2107.660981225414	5.013602813	0.251517599	0.0	0.071613239	0.025227669	0.073692095	0.078385362	0.0	0.031062956	0.0	0.039257511	0.177833536	0.201239269	0.015170995	0.0
TCGA-CR-6471	TCGA-CR-6471	58.0	male	white	Dead	1202.0			1202.0	1	944.9443552	HPV+	3.113772455	High	73302.0	1762.0	72.0	0.040862656	474.824	418.0	9.0	409.0	0.2693272830402722	0.53	2.09	0.0	12.71756004	High	0.746247153	-0.557979743	212.5	149.78107049317185	7883.030454425639	1363.054319169506	4.793595874499999	0.196461216	0.0	0.146011181	0.0	0.051187191	0.062899558	0.0	0.021232881	0.0	0.062434825	0.05761237	0.19287971	0.034730961	0.0
TCGA-MT-A67A	TCGA-MT-A67A	85.0	female	white	Alive		914.0	Stage I	914.0	0	1.502394253	HPV+	2.814371257	High	49345.0	559.0	63.0	0.112701252	124.392	190.0	0.0	190.0	0.2221285714285714	0.5	2.2	0.02	13.34104711	High	-0.273876693	-0.458829911	67.6085	61.020401019300245	7019.694689308697	1035.1696685658587	3.970584676	0.315954842	0.0	0.0	0.0	0.163079757	0.0	0.0	0.016531253	0.094077009	0.102798732	0.09258095	0.074177259	0.001453732	0.0
TCGA-CN-6019	TCGA-CN-6019	61.0	male	white	Alive		1038.0	Stage IVA	1038.0	0	0.899376394	HPV-	3.293413174	High	69870.0	1533.0	136.0	0.088714938	229.109	358.0	0.0	358.0	0.1493539765319426	0.36	1.74	0.2	6.322302216	High	1.157094114	0.093267021	81.6574	141.7803962944652	7572.89170579498	636.615544466579	4.155871762	0.064362668	0.0	0.046044578	0.0	0.036859136	0.02336311	0.0	0.0	0.0070855	0.36421947	0.027510276	0.346642396	0.046895112	0.0
TCGA-H7-7774	TCGA-H7-7774	75.0	female	white	Alive		407.0	Stage III	407.0	0	1.10548152	HPV+	3.562874251	High	91956.0	1656.0	96.0	0.057971014	388.011	516.0	29.0	487.0	0.2341647555823778	0.57	2.09	0.2	4.754685774	Low	0.051770304	-1.397693447	97.5057	89.23434478012435	9874.904525680518	1143.074798011056	3.9415749805	0.221048695	0.0	0.049035652	0.0	0.063884854	0.063184649	0.0	0.0	0.0	0.0	0.083476587	0.284552369	0.0	0.0
TCGA-CV-6959	TCGA-CV-6959	48.0	male	white	Dead	256.0	256.0	Stage III	256.0	1	1.006138354	HPV+	1.437125749	Low	39828.0	866.0	48.0	0.055427252	231.604	236.0	8.0	228.0	0.2671326412918108	0.4	3.21	0.04	7.558238272	High	0.36676134	0.122609795	163.222	81.23149754649249	12145.023614888863	1845.272562964803	4.0249274015	0.193550632	0.0	0.107855254	0.0	0.138938117	0.02549596	0.0	0.0	0.022932945	0.0	0.130848125	0.142973842	0.004964659	0.004532775
TCGA-CR-7382	TCGA-CR-7382	49.0	male	white	Alive		796.0	Stage IVA	796.0	0	1.455447956	HPV+	2.095808383	Low	42372.0	625.0	44.0	0.0704	72.852	176.0	4.0	172.0	0.1163769968051118	0.21	2.14	0.05	18.55067786	High	1.105563111	0.24631588	725.956	187.14096976829975	11631.25064653276	2976.877399223272	4.8991911305	0.050169789	0.0	0.15739054	0.028193095	0.078662765	0.010866645	0.0	0.069637184	0.0	0.073440643	0.161031159	0.223001675	0.054776184	0.0
TCGA-D6-A74Q	TCGA-D6-A74Q	67.0	male	white	Alive		710.0	Stage IVA	710.0	0	1.027662724	HPV+	10.38922156	High	214644.0	4746.0	359.0	0.075642646	1432.036	1097.0	7.0	1090.0	0.301671792711186	0.65	1.92	0.38	14.84751927	High	0.479567213	-0.064761909	39.251	80.54746790307891	4952.035834447631	435.6786154279621	3.818681361	0.17402828	0.0	0.0	0.0	0.102223448	0.028759235	0.0	0.036257004	0.039342327	0.095692729	0.041080347	0.058847822	0.011732076	0.0
TCGA-H7-8501	TCGA-H7-8501	54.0	male	white	Alive		461.0	Stage IVA	461.0	0	1.145560719	HPV+	3.592814371	High	93012.0	2672.0	185.0	0.069236527	611.106	534.0	23.0	511.0	0.2286217732884399	0.43	2.03	0.13	89.73817878	High	-0.053664094	-0.83329048	445.187	270.98746280800566	21456.62372496085	6041.913774673513	5.793084980000001	0.258628792	0.0	0.006614961	0.15961244	0.047040252	0.011973356	0.0	0.082934744	0.0	0.031056794	0.162440548	0.17059743	0.012458305	0.0
TCGA-D6-A6EM	TCGA-D6-A6EM	65.0	female	white	Alive		232.0	Stage III	232.0	0	0.750615656	HPV-	2.48502994	Low	64755.0	1478.0	166.0	0.112313938	297.339	289.0	0.0	289.0	0.2010405679513184	0.32	2.75	0.05	27.56947711	High	0.585598099	-0.580407888	70.8346	142.53823169412797	29601.074179412524	2456.0526718818264	5.394084671	0.173984747	0.0	0.0	0.012369956	0.116423623	0.090552934	0.005265907	0.0	0.035764621	0.044307858	0.122596194	0.226833102	0.0	0.042513056
TCGA-D6-A6EN	TCGA-D6-A6EN	71.0	male	white	Alive		687.0	Stage III	687.0	0	1.368125656	HPV+	2.574850299	Low	56210.0	1068.0	78.0	0.073033708	245.324	322.0	51.0	271.0	0.229489242282507	0.51	2.12	0.06	47.85673274	High	0.531767755	-0.818463283	205.371	197.8362198795264	22545.894776742058	2571.225228693852	5.5263114415	0.329062806	0.0	0.0	0.075794746	0.122067758	0.041605715	0.01996974	0.0	0.0	0.0	0.069666261	0.162405741	0.0	0.10824771
TCGA-HD-8314	TCGA-HD-8314	58.0	male	white	Alive		670.0	Stage III	670.0	0	57.2486825	HPV+	2.215568862	Low	39288.0	1179.0	101.0	0.085665818	267.912	291.0	0.0	291.0	0.2270440677966101	0.62	2.21	0.01	5.175685662	Low	0.310067786	-1.279676106	36.7608	103.57769185150352	4944.862598143147	556.606642845559	3.8474971075	0.057637358	0.0	0.023011327	0.0	0.051459173	0.064871467	0.0	0.008800443	0.0	0.240478644	0.059197395	0.331906145	0.075246693	0.0
TCGA-CV-7415	TCGA-CV-7415	60.0	male	white	Dead	695.0	695.0	Stage III	695.0	1	1.961258173	HPV+	1.796407186	Low	138971.0	3601.0	470.0	0.1305193	524.417	757.0	0.0	757.0	0.1455905052748473	0.45	3.6	0.23	10.39667281	High	0.595562025	0.618445222	414.963	121.96296021957964	17758.619685689144	2969.027152983233	4.5810671285	0.174345178	0.0	0.066024506	0.017300103	0.05603366	0.005712574	0.0	0.022800317	0.013936371	0.169964154	0.223904271	0.155568358	0.005554325	0.0
TCGA-D6-A6EK	TCGA-D6-A6EK	67.0	male	white	Alive		875.0	Stage IVA	875.0	0	1.140442183	HPV+	4.281437126	High	94104.0	1984.0	265.0	0.133568548	446.573	626.0	0.0	626.0	0.2249738035264483	0.43	2.1	0.01	9.668553057	High	0.869794487	-1.076541477	51.756	143.36095805318982	15944.226045168372	1312.348838513447	5.180101289	0.230747989	0.0	0.0	0.0	0.128058758	0.148535904	0.0	0.0	0.056163874	0.011574574	0.038923821	0.191883157	0.00613156	0.0
TCGA-CN-6989	TCGA-CN-6989	64.0	male	white	Dead	980.0			980.0	1	0.667936327	HPV-	2.54491018	Low	59328.0	1154.0	88.0	0.076256499	228.392	313.0	16.0	297.0	0.1977419913419913	0.31	3.45	0.29	3.446423518	Low	0.511243912	0.81633206	134.9	108.9933459337511	8058.058833255818	346.28880211516525	3.241852168	0.021297197	0.0	0.155113267	0.0	0.0	0.018829401	0.0	0.061611165	0.0	0.327140465	0.0	0.242436288	0.00694861	0.00133298
TCGA-BB-A5HU	TCGA-BB-A5HU	47.0	male	white	Alive					0	1.089799755	HPV+	4.401197605	High	102030.0	1810.0	133.0	0.073480663	331.064	441.0	5.0	436.0	0.1828072887907233	0.36	3.33	0.2	1.034583437	Low	-0.486068399	1.893293203	42.1556	47.98394803793465	4812.485502436545	494.97901914073856	2.7225578305	0.033146476	0.0	0.21129613	0.0	0.028088238	4.12e-05	0.0	0.020394314	0.0	0.172302405	0.049263516	0.062648283	0.0	0.014033176
TCGA-CQ-7064	TCGA-CQ-7064	83.0	female	white	Alive		1973.0	Stage III	1973.0	0			2.664670659	Low	49026.0	714.0	60.0	0.084033613	138.883	230.0	4.0	226.0	0.194241958041958	0.4	1.87	0.35		missing
TCGA-CV-6937	TCGA-CV-6937	71.0	male	white	Dead	624.0	624.0	Stage II	624.0	1	1.789299389	HPV+	3.203592814	High	85205.0	1300.0	122.0	0.093846154	225.811	428.0	11.0	417.0	0.1735672559569561	0.28	3.58	0.12	1.418582446	Low	0.016342328	0.852546531	10.9466	38.63638274042162	8825.389252826551	197.619308901474	2.223475675	0.042200985	0.0	0.0	0.0	0.127842259	0.015817043	0.0	0.012207277	0.0	0.449215574	0.0	0.274562562	0.013517549	0.0
TCGA-CV-7423	TCGA-CV-7423	65.0	male	white	Dead	3059.0	3059.0	Stage II	3059.0	1	1.669553003	HPV+	1.796407186	Low	44382.0	650.0	52.0	0.08	160.256	177.0	0.0	177.0	0.2461689708141321	0.47	4.27	0.35	0.498494675	Low	-0.769115631	1.198305248	44.3168	23.24334426980577	4379.605645672611	365.9285452288646	1.6584631765000002	0.014811143	0.026711744	0.097410023	0.0	0.017591094	0.0	0.0	0.103607404	0.0	0.403859885	0.001999269	0.016556255	0.0	0.004856972
TCGA-CV-6955	TCGA-CV-6955	74.0	female	white	Dead	334.0	334.0	Stage II	334.0	1	1.700953615	HPV+	2.724550898	Low	67446.0	1003.0	95.0	0.094715852	148.604	237.0	8.0	229.0	0.148011952191235	0.5	1.99	0.12	9.050829375	High	0.648545807	-1.252041717	246.2285	96.50477646949804	13756.067885285824	1239.9371684339858	4.068655003	0.12472725	0.0	0.129933874	0.0	0.065788092	0.048347009	0.0	0.0	0.063882037	0.035353508	0.112609559	0.227575382	0.0	0.017068426
TCGA-CV-7254	TCGA-CV-7254	55.0	male	white	Dead	1459.0	1459.0	Stage II	1459.0	1	0.829002019	HPV-	6.616766467	High	141435.0	3317.0	397.0	0.119686464	709.834	928.0	4.0	924.0	0.2139342977697408	0.37	2.9	0.43	8.716506311	High	0.38949794	0.366104378	529.119	201.5182572778456	10607.580670969017	1104.541546846415	5.0971569465	0.075669781	0.0	0.10593669	0.0	0.07805719	0.034124166	0.0	0.0	0.053032484	0.113267619	0.049111087	0.32763255	0.097108371	0.0
TCGA-CR-6488	TCGA-CR-6488	68.0	female	white	Alive		379.0	Stage II	379.0	0	1.918793652	HPV+	0.958083832	Low	14982.0	329.0	27.0	0.082066869	58.272	124.0	3.0	121.0	0.1765818181818181	0.29	3.28	0.3	5.942005745	Low	0.978972785	-0.40017677	81.03	118.90743859355318	5890.886802121745	417.8266521130061	3.372770947	0.036821417	0.0	0.057950337	0.0	0.040603378	0.019697595	0.0	0.0	0.015287026	0.453757862	0.0290469	0.268763213	0.0	0.007026672
TCGA-BB-7862	TCGA-BB-7862	67.0	male	white	Alive		1117.0	Stage IVA	1117.0	0	2.693674199	HPV+		missing													1.661112749	Low	-0.72230844	1.473289622	34.824	49.40591016778583	3690.123883729269	405.6825780922611	2.4562947055	0.012351475	0.0	0.091876839	0.0	0.035615578	0.0	0.0	0.027516011	0.0	0.37667283	0.035317482	0.150671657	0.030902171	0.0
TCGA-DQ-7595	TCGA-DQ-7595	53.0	male	white	Alive		1190.0	Stage II	1190.0	0	2.017406236	HPV+		missing													4.707137513	Low	-0.51945954	0.090955627	13.482	29.61473156235662	5679.76093993672	272.1560452155793	2.5648261735	0.073044984	0.0	0.068546122	0.0	0.057637481	0.143039759	0.0	0.10542987	0.0	0.0	0.040014638	0.198827361	0.043405537	0.0
TCGA-CR-7377	TCGA-CR-7377	58.0	male	white	Dead	279.0	279.0	Stage IVA	279.0	1	1.356606691	HPV+	2.574850299	Low	68112.0	1345.0	109.0	0.081040892	195.867	330.0	11.0	319.0	0.1455178306092124	0.24	2.04	0.25	22.54991359	High	1.325124568	0.110948961	157.882	197.3210695405832	12831.520100358452	1682.31818159853	5.204175039	0.168774287	0.0	0.238289034	0.01510269	0.038179299	0.017564145	0.0	0.012824049	0.007302369	0.033796064	0.135551031	0.152269852	0.039421471	0.0
TCGA-BB-7864	TCGA-BB-7864	61.0	male	white	Alive		1527.0	Stage IVA	1527.0	0	154.0056241	HPV+		missing													1.039039139	Low	-1.486418136	0.698823238	26.4439	23.5538712712403	2081.395120743485	183.5938524804667	1.8747259215	0.012633076	0.022884617	0.009925271	0.015568652	0.016060311	0.0	0.0	0.00659487	0.0	0.339427188	0.046063425	0.113883886	0.16667648	0.0
TCGA-UP-A6WW	TCGA-UP-A6WW	58.0	male	white	Alive		518.0	Stage IVA	518.0	0	122.5912905	HPV+	1.077844311	Low	21108.0	425.0	29.0	0.068235294	237.307	90.0	0.0	90.0	0.5570586854460093	0.84	1.79	0.02	3.778202427	Low	0.371269419	-0.296715892	28.9299	90.01904899393293	9374.478550825315	799.3298526230385	4.253080445	0.128597813	0.0	0.008170871	0.0	0.13850586	0.096660987	0.0	0.0	0.03629376	0.248715708	0.041967051	0.230691139	0.018430688	0.013080937
TCGA-CR-7371	TCGA-CR-7371	45.0	female	white	Dead	94.0	94.0	Stage III	94.0	1	0.91926104	HPV-	7.005988024	High	171252.0	2682.0	204.0	0.07606264	449.083	800.0	10.0	790.0	0.167380916884085	0.39	1.78	0.18	9.992183698	High	0.593913389	-0.255830963	65.7895	140.87288869951445	6449.086484397347	759.1433998970617	4.3004848695	0.105255569	0.0	0.207509468	0.017338246	0.020457979	0.037640313	0.0	0.024753096	0.0	0.058004317	0.066715666	0.100841855	0.10347861	0.0
TCGA-WA-A7GZ	TCGA-WA-A7GZ	58.0	male	white	Dead	625.0	625.0	Stage II	625.0	1	0.65538835	HPV-	5.239520958	High	122802.0	2394.0	264.0	0.110275689	661.616	639.0	7.0	632.0	0.2762488517745303	0.43	3.53	0.1	0.633097674	Low	-0.463836665	1.356253003	30.0363	32.399767892736456	5712.523775975785	250.34292240486323	1.75696332	0.012450665	0.094000031	0.126160835	0.0	0.0	0.0	0.0	0.0	0.034921032	0.394840147	0.0	0.11909245	0.0	0.006283123
TCGA-CV-7568	TCGA-CV-7568	48.0	female	white	Dead	927.0	927.0	Stage IVA	927.0	1	2.830823699	HPV+	54.8502994	High	709944.0	16255.0	590.0	0.036296524	6096.451	4103.0	20.0	4083.0	0.3750277436023622				3.48497909	Low	-0.811877598	1.626120697	153.131	69.63962474961313	5948.912438078604	839.6145188474676	3.1497727275	0.086783178	0.0	0.076391092	0.022016209	0.102859849	0.0	0.0	0.072694265	0.0	0.21170121	0.137152734	0.241820705	0.0	0.013043123
TCGA-CV-A463	TCGA-CV-A463	82.0	female	white	Dead	23.0	23.0	Stage IVA	23.0	1	1.363889724	HPV+	5.419161677	High	110226.0	2194.0	207.0	0.094348222	559.98	628.0	4.0	624.0	0.2551161731207289	0.57	2.2	0.03	3.356947559	Low	-0.762665936	-0.13248852	46.2396	39.993488883549176	6709.878562931188	907.3329635467792	3.176635047	0.194138624	0.0	0.017268916	0.00197422	0.0	0.010528939	0.0	0.006824954	0.110402264	0.066236908	0.058095019	0.053298803	0.0	0.104960578
TCGA-BA-6869	TCGA-BA-6869	62.0	male	white	Alive		644.0	Stage III	644.0	0	1.319939683	HPV+	12.39520958	High	242718.0	3736.0	289.0	0.07735546	1278.989	1045.0	2.0	1043.0	0.3422502006957452	0.64	2.08	0.05	4.944072846	Low	-0.159905679	-0.7139168	40.049	60.96220135643114	7121.879408776696	616.205269763699	3.5005851285	0.191570739	0.0	0.007639807	0.030842635	0.190081829	0.015015903	0.0	0.050560612	0.0	0.0	0.053757502	0.128071899	0.0	0.017126656
TCGA-CV-7243	TCGA-CV-7243	50.0	male	white	Alive		954.0	Stage II	954.0	0	2.023841345	HPV+	1.676646707	Low	56316.0	1147.0	144.0	0.1255449	204.806	314.0	4.0	310.0	0.1784024390243902	0.45	3.4	0.07	1.727996146	Low	-0.605410566	2.629392553	8.807	37.49964521370719	6084.336790553533	688.8872865944074	2.1548003705000003	0.045496218	0.0	0.069897635	0.0	0.045743003	0.039437059	0.0	0.0	0.046912376	0.27553825	0.200761693	0.208473858	0.0	0.00203096
TCGA-D6-6823	TCGA-D6-6823	50.0	male	white	Alive		701.0	Stage III	701.0	0	1.220322961	HPV+	2.694610778	Low	99660.0	2399.0	208.0	0.086702793	524.168	526.0	0.0	526.0	0.2184033333333333	0.45	3.55	0.11	1.763388065	Low	-0.314735405	0.429127668	30.2509	45.87869953695251	5567.397709245493	449.1899396147727	2.733113801	0.017762534	0.0	0.080818913	0.058966706	0.039515735	0.0	0.0	0.024888426	0.0	0.160582103	0.110604068	0.142286117	0.003787066	0.0
TCGA-CR-7374	TCGA-CR-7374	67.0	female	white	Alive		30.0	Stage II	30.0	0	1.017982138	HPV+	9.131736527	High	179538.0	3520.0	428.0	0.121590909	903.017	1057.0	6.0	1051.0	0.256466060778188	0.65	1.69	0.17	5.015696315	Low	0.139078862	-0.269212184	22.4022	128.35294694250857	6401.616684041781	286.26635162407445	3.804597278	0.096899599	0.0	0.098021612	0.03166983	0.055363532	0.074982469	0.0	0.066529191	0.0	0.0	0.015182996	0.204387173	0.014004337	0.011465414
TCGA-F7-A623	TCGA-F7-A623	70.0	male	white	Alive		616.0		616.0	0	1.210718008	HPV+	4.610778443	High	105282.0	1900.0	225.0	0.118421053	352.107	490.0	2.0	488.0	0.1852219884271436	0.41	4.02	0.17	3.909407574	Low	-0.537561241	-0.609824791	21.165	68.39116405214558	5305.116838299353	821.5377410010967	3.764820092	0.131091378	0.0	0.151619286	0.0	0.107342901	0.0	0.0	0.015846705	0.0	0.043932335	0.102436708	0.25334999	0.031725837	0.0
TCGA-CV-6948	TCGA-CV-6948	79.0	female	white	Dead	1289.0	1289.0	Stage IVA	1289.0	1	2.075994688	HPV+	4.790419162	High	89475.0	1715.0	170.0	0.099125364	570.332	546.0	14.0	532.0	0.3323613053613053	0.84	1.84	0.09	11.90544796	High	-0.5060208	-0.230694706	45.2281	74.61586445748765	7400.166497485199	762.2671741875525	3.947388454	0.078159037	0.0	0.045678888	0.0	0.087780898	0.01425907	0.0	0.0	0.063133201	0.211075916	0.113012813	0.272510535	0.0	0.018036882
TCGA-MZ-A5BI	TCGA-MZ-A5BI	53.0	male	white	Dead	217.0	217.0	Stage IVA	217.0	1	216.0160826	HPV+	0.778443114	Low										0.5	2.03	0.35	9.368057948	High	1.170017723	-1.41570761	225.361	249.64333829987888	15882.177018049288	1584.361512341202	5.4557244435	0.11605161	0.0	0.06508121	0.02123	0.103480607	0.084301032	0.0	0.030826518	0.0	0.091991366	0.063398081	0.136907387	0.021761721	0.034482764
TCGA-CN-4735	TCGA-CN-4735	52.0	male	white	Alive		1737.0	Stage IVA	1737.0	0	0.824643053	HPV-	3.383233533	High	73992.0	1764.0	106.0	0.060090703	586.915	485.0	2.0	483.0	0.3325297450424929	0.72	1.86	0.01	13.94861525	High	0.469962742	-0.163912185	88.2801	152.6758580217918	11017.481131354052	1795.1130169709324	4.707155454	0.070935269	0.0	0.221736833	0.0	0.065392186	0.014565485	0.0	0.037845621	0.027544717	0.210753378	0.067577572	0.156520691	0.011192605	0.019376789
TCGA-T2-A6X0	TCGA-T2-A6X0	49.0	male	white	Alive		216.0	Stage IVA	216.0	0	71.68282556	HPV+	1.437125749	Low	31896.0	717.0	122.0	0.170153417	181.382	173.0	2.0	171.0	0.2526211699164346	0.7	2.02	0.12	10.51954208	High	-0.59317991	-0.556681342	619.343	112.20093388585522	7329.275484018685	1071.096433475927	4.5867797265	0.24325898	0.0	0.006410374	0.008388548	0.064380708	0.027215278	0.0	0.021909758	0.0	0.012943842	0.189040411	0.204345211	0.087700188	0.0
TCGA-CV-6938	TCGA-CV-6938	87.0	male	white	Dead	144.0	144.0	Stage II	144.0	1	1.486077193	HPV+	3.473053892	High	115572.0	1539.0	112.0	0.072774529	176.041	414.0	44.0	370.0	0.1143123376623376	0.23	2.11	0.29	25.10843146	High	0.128725339	0.118845832	355.35155	110.39963895802669	17559.938490057553	4095.750742188409	4.8987046885	0.009237233	0.0	0.059060103	0.0	0.063186027	0.0	0.003851665	0.0	0.06084156	0.066566211	0.003014041	0.363327174	0.030018784	0.0
TCGA-CN-6016	TCGA-CN-6016	64.0	male	white	Alive		1443.0	Stage IVA	1443.0	0	0.617331965	HPV-	2.874251497	High	73002.0	1455.0	126.0	0.086597938	236.327	385.0	6.0	379.0	0.1623125	0.32	2.04	0.01	25.23667607	High	1.236862169	0.826262	77.9959	88.50858752237896	7847.157975346955	837.0168863129978	3.6732936125	0.018536086	0.0	0.03075888	0.0	0.068111416	0.079847594	0.0	0.044356413	0.008737374	0.354276554	0.04072432	0.280259402	0.008119518	0.0
[truncated: 20 more columns]
